# Supplementary material for: Hydroquinidine displays a significant anticarcinogenic activity in breast and ovarian cancer cells via inhibiting cell-cycle and stimulating apoptosis
Source: Turk J Biol. 2023 Jan 11;47(1):44–60. doi: 10.55730/1300-0152.2640 (PMC10388048; doi:10.55730/1300-0152.2640)
Supplement: Supplementary file 2 [file BIY-2209-4_0_Table_S1.xlsx]

## Sheet: Sayfa1
Tablo S1. Pairwise comparisons of cellular viability upon HQ treatment
Cell	Group1	Group2	Treatment Period	p.adj
MCF-7	0.1 mM HQ	Control	24 hours	0.00432
MCF-7	0.2 mM HQ	Control	24 hours	2.87e-06
MCF-7	0.4 mM HQ	Control	24 hours	3.89e-11
MCF-7	0.05 mM HQ	Control	24 hours	1
MCF-7	0.6 mM HQ	Control	24 hours	9.85e-14
MCF-7	0.8 mM HQ	Control	24 hours	6.75e-14
MCF-7	0.1 mM HQ	0.05 mM HQ	24 hours	0.00745
MCF-7	0.2 mM HQ	0.05 mM HQ	24 hours	4.24e-06
MCF-7	0.4 mM HQ	0.05 mM HQ	24 hours	4.73e-11
MCF-7	0.1 mM HQ	0.2 mM HQ	24 hours	0.00443
MCF-7	0.1 mM HQ	0.4 mM HQ	24 hours	7.82e-10
MCF-7	0.2 mM HQ	0.4 mM HQ	24 hours	4.54e-08
MCF-7	0.1 mM HQ	0.6 mM HQ	24 hours	6.3e-13
MCF-7	0.2 mM HQ	0.6 mM HQ	24 hours	1.75e-11
MCF-7	0.4 mM HQ	0.6 mM HQ	24 hours	6.61e-07
MCF-7	0.05 mM HQ	0.6 mM HQ	24 hours	1.04e-13
MCF-7	0.1 mM HQ	0.8 mM HQ	24 hours	1.46e-13
MCF-7	0.2 mM HQ	0.8 mM HQ	24 hours	2.09e-12
MCF-7	0.4 mM HQ	0.8 mM HQ	24 hours	2.78e-08
MCF-7	0.05 mM HQ	0.8 mM HQ	24 hours	6.96e-14
MCF-7	0.6 mM HQ	0.8 mM HQ	24 hours	0.1
SKOV-3	0.1 mM HQ	Control	24 hours	0.99
SKOV-3	0.2 mM HQ	Control	24 hours	0.0177
SKOV-3	0.4 mM HQ	Control	24 hours	5.85e-11
SKOV-3	0.05 mM HQ	Control	24 hours	0.735
SKOV-3	0.6 mM HQ	Control	24 hours	3.39e-13
SKOV-3	0.8 mM HQ	Control	24 hours	8.35e-14
SKOV-3	0.1 mM HQ	0.05 mM HQ	24 hours	0.348
SKOV-3	0.2 mM HQ	0.05 mM HQ	24 hours	0.00118
SKOV-3	0.4 mM HQ	0.05 mM HQ	24 hours	2.18e-11
SKOV-3	0.1 mM HQ	0.2 mM HQ	24 hours	0.0626
SKOV-3	0.1 mM HQ	0.4 mM HQ	24 hours	9.08e-11
SKOV-3	0.2 mM HQ	0.4 mM HQ	24 hours	7.09e-10
SKOV-3	0.1 mM HQ	0.6 mM HQ	24 hours	5.13e-13
SKOV-3	0.2 mM HQ	0.6 mM HQ	24 hours	5.04e-12
SKOV-3	0.4 mM HQ	0.6 mM HQ	24 hours	3.93e-05
SKOV-3	0.05 mM HQ	0.6 mM HQ	24 hours	1.7e-13
SKOV-3	0.1 mM HQ	0.8 mM HQ	24 hours	9.19e-14
SKOV-3	0.2 mM HQ	0.8 mM HQ	24 hours	2.18e-13
SKOV-3	0.4 mM HQ	0.8 mM HQ	24 hours	9.53e-08
SKOV-3	0.05 mM HQ	0.8 mM HQ	24 hours	7.01e-14
SKOV-3	0.6 mM HQ	0.8 mM HQ	24 hours	0.0035
MCF-7	0.05 mM HQ	Control	48 hours	0.564
MCF-7	0.1 mM HQ	Control	48 hours	8.25e-05
MCF-7	0.2 mM HQ	Control	48 hours	2.15e-09
MCF-7	0.4 mM HQ	Control	48 hours	1.02e-13
MCF-7	0.6 mM HQ	Control	48 hours	6.37e-14
MCF-7	0.8 mM HQ	Control	48 hours	5.98e-14
MCF-7	0.05 mM HQ	0.1 mM HQ	48 hours	0.00162
MCF-7	0.05 mM HQ	0.2 mM HQ	48 hours	1.02e-08
MCF-7	0.1 mM HQ	0.2 mM HQ	48 hours	2.98e-06
MCF-7	0.05 mM HQ	0.4 mM HQ	48 hours	1.57e-13
MCF-7	0.1 mM HQ	0.4 mM HQ	48 hours	3.75e-12
MCF-7	0.2 mM HQ	0.4 mM HQ	48 hours	2.06e-09
MCF-7	0.05 mM HQ	0.6 mM HQ	48 hours	7.73e-14
MCF-7	0.1 mM HQ	0.6 mM HQ	48 hours	3.04e-13
MCF-7	0.2 mM HQ	0.6 mM HQ	48 hours	1.65e-10
MCF-7	0.4 mM HQ	0.6 mM HQ	48 hours	0.0261
MCF-7	0.05 mM HQ	0.8 mM HQ	48 hours	7.17e-14
MCF-7	0.1 mM HQ	0.8 mM HQ	48 hours	2.21e-13
MCF-7	0.2 mM HQ	0.8 mM HQ	48 hours	1.11e-10
MCF-7	0.4 mM HQ	0.8 mM HQ	48 hours	0.00796
MCF-7	0.6 mM HQ	0.8 mM HQ	48 hours	0.993
SKOV-3	0.05 mM HQ	Control	48 hours	0.0203
SKOV-3	0.1 mM HQ	Control	48 hours	3.02e-07
SKOV-3	0.2 mM HQ	Control	48 hours	1.85e-08
SKOV-3	0.4 mM HQ	Control	48 hours	1.48e-08
SKOV-3	0.6 mM HQ	Control	48 hours	1.4e-08
SKOV-3	0.8 mM HQ	Control	48 hours	1.63e-08
SKOV-3	0.05 mM HQ	0.1 mM HQ	48 hours	4.66e-05
SKOV-3	0.05 mM HQ	0.2 mM HQ	48 hours	1.15e-06
SKOV-3	0.1 mM HQ	0.2 mM HQ	48 hours	0.155
SKOV-3	0.05 mM HQ	0.4 mM HQ	48 hours	8.64e-07
SKOV-3	0.1 mM HQ	0.4 mM HQ	48 hours	0.104
SKOV-3	0.2 mM HQ	0.4 mM HQ	48 hours	1
SKOV-3	0.05 mM HQ	0.6 mM HQ	48 hours	8.08e-07
SKOV-3	0.1 mM HQ	0.6 mM HQ	48 hours	0.0943
SKOV-3	0.2 mM HQ	0.6 mM HQ	48 hours	1
SKOV-3	0.4 mM HQ	0.6 mM HQ	48 hours	1
SKOV-3	0.05 mM HQ	0.8 mM HQ	48 hours	9.8e-07
SKOV-3	0.1 mM HQ	0.8 mM HQ	48 hours	0.124
SKOV-3	0.2 mM HQ	0.8 mM HQ	48 hours	1
SKOV-3	0.4 mM HQ	0.8 mM HQ	48 hours	1
SKOV-3	0.6 mM HQ	0.8 mM HQ	48 hours	1
