# Supplementary material for: Hydroquinidine displays a significant anticarcinogenic activity in breast and ovarian cancer cells via inhibiting cell-cycle and stimulating apoptosis
Source: Turk J Biol. 2023 Jan 11;47(1):44–60. doi: 10.55730/1300-0152.2640 (PMC10388048; doi:10.55730/1300-0152.2640)
Supplement: Supplementary file 3 [file BIY-2209-4_0_Table_S2.xlsx]

## Sheet: Sayfa 1
Table S2. Identified protein list in MCF-7 and SKOV-3 samples
MCF-7 Only	SKOV-3 Only	MCF-7|SKOV-3 Both
P01889	P17661	P23284
Q9H9B4	Q01581	P18621
P27105	P60033	Q9H3P7
Q15102	A6NCE7	P47756
Q9BZQ8	P07711	P26196
O43747	P37268	P62633
A6NMY6	P07602	P35637
P61221	P48723	Q9Y5S9
O75489	P11387	P05556
Q14194	P63313	P46063
Q14498	P21281	Q8NCW5
O95876	Q9HAV0	P43034
P60903	P62873	Q13501
P61923	P51148	O00303
Q96A26	Q9BPX7	P62906
P63173	P05026	P35998
P49903	O60841	P08729
P33993	Q9Y223	P26373
Q99880	Q96BM9	Q9NS69
Q92783	Q86UP2	P06396
Q13507	P06899	P43686
Q9NSD9	Q9Y3A6	O43765
Q7L576	Q5BKZ1	P38919
P06239	Q8WUH6	P04181
Q7Z2W4	P56377	P28074
O00469	Q9NP79	P05023
O00151	Q9Y2A7	Q9NR30
P28482	O15523	P17844
Q96B97	P50993	P14314
Q12841	Q53GQ0	Q01105
P69849	Q13951	Q10567
Q9BPW8	P50453	P04439
Q8NBQ5	P54709	P61978
Q4VC31	P29992	P11413
O95716	Q9UHD9	P60660
P19623	Q9H115	Q04637
O15371	Q8TAT6	P11166
Q9NZZ3	Q8TCT9	Q14315
Q9NZM1	Q15404	Q9UN86
P60891	P43897	Q12874
Q9Y536	O60814	O75822
P48735	P02656	P31150
P22694	P57721	O60506
P08631	P35900	P35659
P33992	P16402	P62913
Q14738	Q9UMX5	Q92841
Q13554	Q15738	Q13838
Q9UHB9	P11488	P02786
P18077	P13646	P62829
Q14919	Q13409	Q14247
Q15370	P67812	Q13509
Q13347	Q9UKM9	P20674
Q9UBB4	P52943	Q14651
P46087	Q9Y6N5	P27816
Q6P5R6	Q15274	P18124
P09936	P63151	P61019
O43819	Q9BVK6	Q7L1Q6
Q9H299	P46977	P40261
P68032	P40121	P49915
P49448	Q99829	Q02543
P62879	P46926	P11021
Q96IU4	P48668	Q9Y262
P30837	Q9Y2B0	Q15366
P46109	Q9NZN4	P14868
O60488	P61326	P61289
A0MZ66	P55036	O43399
O43615	Q07812	Q96CW1
P17612	Q9Y5Z4	Q92890
O14925	Q15257	P04083
P61163	O60739	P16949
Q9H3N1	Q9NR46	Q9Y265
Q12792	Q86SE5	O14929
O60869	Q5SSJ5	Q13148
O15212	P63092	Q96C19
P49321	O00560	P0DMV8
P98179	P32320	P63241
Q9NUQ9	Q7Z434	Q9UNM6
Q13451	Q15286	P55084
Q9Y3C8	P07947	Q9BTT0
Q8N183	Q15050	Q15365
A0A0B4J248	P00533	Q07020
O15355	O95197	O14950
Q15121	P00374	Q9UBE0
Q15293	P08779	Q14152
Q5JWF2	P16403	Q9UNL2
Q9Y281	Q8IYT4	P60900
P22090	Q9Y5X1	P31948
Q15942	P67870	P61077
P47897	O15511	P62316
P99999	P19784	Q9NUU7
P14406	Q9H444	P54819
Q96PK6	P07858	Q04917
Q14318	P61758	P31943
O43324	O43865	P46778
P51116	Q9BVC6	Q15029
O15067	Q96HN2	P07737
P19367	Q14376	P11142
P60520	Q5TEC6	P51149
Q9BQB6	Q03518	P26368
P31040	P11217	P26641
Q04206	P53985	O14979
P38606	Q9Y5K5	O14737
A8MTJ3	Q5JTV8	Q9UHB6
Q99541	P17931	Q14914
Q00341	Q9NXG2	P30084
O60264	P60981	O75131
P50402	P35908	Q9UJU6
Q9BRA2	O60551	P08670
Q9H3K2	P49770	P50454
Q9NYV4	Q14195	P62249
Q9Y570	P42224	P43490
P23588	Q9NTX5	Q9Y3F4
O00505	Q96CP2	P24534
P36873	Q14258	P50990
P62891	P62314	P43243
Q15165	Q9H0D6	P30086
P10412	Q9NZL4	P08243
Q9BT78	Q99685	P00403
Q99543	Q8TF09	P78527
P78347	Q9NQG5	P00338
O00159	P42330	P04406
Q92917	Q9BWD1	Q9BUF5
P30154	Q13242	P30048
Q16762	P61009	P49755
O00483	P35221	P06493
Q00796	P36405	P31946
P10606	Q03113	P05783
Q9UNH7	Q4VXU2	P61313
P17174	B2RXH8	P60228
O75340	Q9UHG3	Q01844
Q7KZF4	Q15785	P37837
Q8NDV1	O94905	P84090
P63096	P35609	P62241
Q14166	P11216	Q8NE71
P39687	P45973	P23396
O14556	Q9Y2T3	P00505
Q13868	P62273	P04075
Q9Y244	Q9P2E9	Q12931
Q9Y2I8	O15231	P46782
P42704	O75643	Q9Y490
Q9BZZ5	Q8N163	P02545
P21964	P46821	P46776
O15173	Q9H6S3	P55010
P55263	Q9BTV4	P20794
P41227	P04264	Q01469
P30049	P31350	P0C0S5
Q9Y383	Q9Y484	Q9UHD1
Q99439	P13929	O76021
Q92499	Q86U42	Q6NZI2
P25205	P27482	P13693
Q14257	Q96TA1	P51858
P46439	P60510	P32969
Q10471	Q9BQ67	Q99873
Q16851	Q00534	Q09666
Q9P287	Q9P258	P49736
Q8NFI4	Q8NBJ7	Q9ULC4
Q9BR76	Q9UL46	P17812
P26885	Q8IVF2	O75369
O95816	Q5JRX3	P53396
Q05639	P13726	P21333
Q9UDY4	Q92572	P30046
P19971	Q27J81	P61353
P33316	Q03135	P06744
Q8WXF1	P14923	P09382
Q9P0U1	O95571	P49458
O43681	Q02952	P27361
P23527	P54920	P41250
Q96DA2	Q9H223	O00567
Q9BPX5	Q13813	P00558
Q96D05	Q5TZA2	P31947
Q9BSI4	Q13098	P10809
Q99798	Q01995	P59998
O60282	O14787	O75390
Q9BVG4	P04040	P12429
P10321	P29034	P04792
Q00688	P23229	P40429
P13796	Q9BQE5	P18669
O95861	P19388	P49411
Q9HAV7	P06756	Q15019
Q9NRR5	Q9BRF8	Q96QK1
Q9Y295	Q99598	P12814
Q07866	Q8TDQ7	Q02790
Q7Z4V5	Q5JTH9	P62304
Q15424	Q7RTS7	Q07002
Q58FF8	P07099	P27348
Q96I25	Q9Y314	Q9Y2X3
Q9Y2Z0	P35268	P35579
Q92734	Q96L46	O60664
O14745	P29966	P12236
P09488	Q6YN16	Q14254
P50213	P62136	P00441
Q9H0B6	O00625	P20340
P61018	A6NHL2	P60174
Q9H4A9	P35250	O43242
P35270	P21980	Q15369
Q13541	O60884	Q13200
Q9NR31	P63172	P05787
Q9BWJ5	P13645	Q9NQW7
P11388	P26006	P62318
P52888	P28065	P18085
P62979	Q13867	Q14764
Q13595	Q9NRV9	P40925
O94826	Q8NB90	Q9NTK5
P08621	Q86YQ8	Q9Y617
Q9NZB2	Q92599	P67809
P09132	O15427	P82979
P05091	Q99614	Q99623
Q5T6V5	P09661	P30085
O60716	Q02809	Q8N1F7
Q9H2U2	P20810	P60842
O75915	P35749	P68036
Q16831	P11279	P18754
Q9BXK5	Q14204	Q15393
P46060	Q9Y2Z4	P23381
Q9NYB0	Q13510	P61224
P20339	P04626	Q9NQC3
P05161	Q9Y3C6	P11586
Q969V3	Q9H0U4	P49207
P20962	P47755	P41252
P31483	Q9UBQ0	P62820
Q9NX40	Q6NSW5	P36578
Q9P2J5	P68400	Q01082
Q8N4Q1	P11233	P63244
P42126	O00629	Q9Y224
P52789	P16519	Q92598
Q9UQE7	Q6P2E9	Q92804
P09234	P20042	P08195
P04350	P42166	P08754
P05362	Q12907	P30050
Q5T1J5	Q13418	Q16881
Q6B0I6	O94903	P09960
P02768	Q08722	P22087
Q96C36	P34947	O15145
Q7L211	P48556	P09874
P20290	Q6NUK1	O43175
O75352	Q13642	P46781
Q562R1	Q9NP72	Q92769
P84103	P19013	O75874
Q5XKE5	Q15303	P53675
Q9BQ39	P30626	Q14847
P24941	Q8N1G4	P63167
P12277	P30419	Q08J23
Q02978	P61086	P22626
P06730	P26232	Q08211
P22102	Q9UD71	Q9Y3I0
P32322	Q9H3K6	P55735
P54687	O95336	P38646
Q9UMY4	Q9Y696	P62910
P13674	O75351	O43390
Q05193	Q96NL0	P62140
Q16695	Q15771	O75396
Q96IJ6	Q96FQ6	Q15046
Q92928	Q13153	P0DPH7
P61020	O15258	P07900
P53004	Q15631	P62424
Q13155	P26447	P08238
Q8WVM8	Q4V339	Q00839
Q9BUP0	Q15041	P55327
Q17R31	P07205	P23526
P08579	O14880	O43809
Q00653	Q9H0I2	P55145
Q92526	P08727	P45974
Q3ZCQ8	P21589	P14618
O75477	Q15392	P16152
P49589	Q6XQN6	Q9GZS3
Q13526	P35249	P62333
Q9BXS5	Q8NBJ5	P07954
Q16740	O75937	P49327
P12081	Q16891	P55786
P09601	P51665	P14174
P00167	Q14568	Q9Y277
Q9BRP8	O14907	P61247
P53041	P60953	Q9Y3U8
O76094	Q58FG0	P10599
O00425	Q08945	Q9UMX0
Q92882	Q13243	P38159
Q14151	Q9Y237	Q9Y4L1
O95777	P48147	P61026
O75821	Q13740	P28066
O95782	P53007	Q9UKD2
Q86SJ2	P42766	P62899
P10515	Q9NR28	P18206
Q9UBS4	P51572	Q15836
Q15382	Q9UJ70	Q14444
Q9BQG0	Q96S97	P06753
Q9Y2Q3	P41219	Q13177
Q9BYZ2	P29317	Q9H853
	P40763	P15170
	P09429	P11177
	Q56VL3	O75436
	O43670	P56192
	Q04828	P42167
	O00116	P02794
	Q08043	Q99471
	P08962	P06748
	P09012	Q13263
		P62269
		P0DP23
		P21796
		Q9Y5M8
		P08708
		O00571
		P16615
		P33991
		P09104
		P05387
		P19338
		P42677
		P62851
		Q06323
		P05141
		Q9NR45
		P61204
		P07814
		P22061
		Q06830
		P29218
		P20618
		P26038
		P25786
		P11940
		E9PAV3
		P78371
		P07437
		P62258
		O14980
		O00154
		O00299
		P08758
		Q16181
		P15121
		P68366
		Q16401
		O95573
		Q14566
		P05388
		P50570
		Q15233
		Q3ZCM7
		Q96HE7
		O43852
		O15144
		P30043
		P41091
		Q7Z406
		P50502
		P04908
		Q14974
		P51153
		P55884
		P62266
		Q96EP5
		Q12904
		P55854
		P15531
		P13639
		P13797
		O94925
		O00264
		P35580
		Q9UQ80
		P04632
		Q9UK76
		Q8WXX5
		Q13564
		P63220
		P55060
		O15347
		Q6S8J3
		O75083
		O00231
		P62857
		Q99733
		P52597
		Q15758
		O60925
		P32119
		P12956
		P36871
		P43307
		O14818
		P07195
		P62277
		P61604
		Q15084
		P16104
		O76003
		P50395
		O43768
		Q00610
		P07384
		O95757
		Q16563
		Q9H254
		Q02878
		Q9P035
		O60888
		P58546
		O43707
		Q15181
		Q9Y6E2
		P83731
		P46783
		P25788
		P62987
		P29692
		O60493
		P46777
		P62826
		Q16576
		P39019
		P49773
		P07339
		Q8NC51
		P63279
		P09651
		Q13185
		P22392
		Q01650
		P14625
		P35606
		P62244
		P39748
		Q04760
		P63000
		P24539
		P17655
		P35237
		Q12906
		P62280
		P52815
		P45880
		P49721
		P48643
		Q15149
		P40926
		P53999
		P61981
		P61088
		P80723
		Q99497
		P50914
		P25398
		P25789
		P16989
		P48047
		Q8WUM4
		P26640
		Q9GZT3
		P68104
		P12004
		P31939
		P61254
		Q07955
		P17858
		P05386
		P14550
		Q99961
		Q92945
		Q9Y678
		P37802
		P31153
		O15260
		P34932
		Q07021
		Q9H361
		O00764
		Q99584
		P28070
		Q9UKK9
		P13489
		Q9UNZ2
		P55769
		P78344
		Q15056
		P16401
		O43684
		O14579
		Q12797
		P20700
		P15311
		P15880
		P49368
		P35244
		P18859
		P07910
		P00367
		Q04837
		P48444
		P04179
		P62942
		P61160
		O75531
		Q15459
		P54136
		P62750
		Q9UBQ7
		O95433
		P62841
		P22695
		P25705
		P23193
		P25685
		P22307
		Q15185
		P62847
		Q00325
		O60701
		Q15417
		P29401
		Q9NQR4
		O95881
		P38117
		P54577
		Q03252
		Q9Y333
		P53621
		P37108
		O43488
		P56537
		P60866
		Q92597
		Q16658
		P20073
		P00568
		Q86V81
		P11766
		P62917
		Q16643
		Q99536
		P51659
		P28072
		P05198
		Q14103
		P00387
		O14828
		P09525
		O00232
		O60361
		P35080
		P04080
		P28838
		P78417
		P40939
		P31930
		Q13596
		P22314
		P55072
		P50995
		P00390
		P49419
		P27797
		P62888
		Q07065
		P54578
		P06733
		Q9H4B7
		Q13310
		P34897
		O00410
		P15559
		Q07960
		P14678
		P52907
		Q13011
		Q9BX68
		P62263
		Q6PIU2
		Q7L2H7
		P08559
		Q01813
		Q96AE4
		P35613
		P31949
		P35241
		Q15819
		O75955
		P08133
		P62937
		P62753
		Q52LJ0
		O00429
		Q06210
		P50991
		Q9BY44
		Q9UKY7
		P63261
		Q6DD88
		P30153
		P62081
		Q16543
		P49748
		P84095
		Q7Z794
		O75947
		P13798
		Q02750
		Q14240
		Q9UHD8
		Q13885
		Q01130
		O60762
		P13073
		Q14141
		P07355
		P62491
		Q9H4A4
		Q96AG4
		P62995
		P35232
		P46940
		P13987
		P84098
		P08865
		O75494
		Q9UBQ5
		Q9Y6G9
		Q15008
		P49720
		O15143
		P52209
		P52292
		Q99729
		P61457
		P04899
		P04844
		P62328
		Q6IBS0
		Q9UMS4
		P39023
		P07741
		P07948
		Q14344
		P30613
		P30044
		P43487
		Q16629
		Q8NBS9
		P10620
		Q9BS26
		Q01518
		P16070
		P54727
		Q92688
		Q9BSJ8
		P00491
		P30101
		Q9HB71
		P61586
		P12036
		P06703
		P62861
		P61158
		P52565
		P63104
		P09211
		Q14697
		Q96I24
		P49588
		P30040
		P63208
		Q13126
		P54886
		Q9ULV4
		P62310
		P22234
		P56134
		Q9NT62
		Q9NVA2
		P62714
		P18031
		Q13442
		P62495
		P27695
		P07237
		P36542
		P13995
		P24752
		Q92973
		P31942
		P62195
		Q99460
		Q96KP4
		P61970
		Q13435
		P61106
		Q96IX5
		P51991
		Q9NYL9
		P16083
		O75608
		Q99832
		P53618
		O95831
		P51571
		P26599
		P23246
		P57088
		P49591
		Q9Y266
		P30740
		P25787
		Q15717
		P13804
		P23528
		Q9P0L0
		P26639
		P36957
		Q9Y6M1
		P61081
		O75368
		P33176
		P62854
		P62805
		O43143
		Q12905
		B5ME19
		P17980
		Q13162
		O43396
		Q16555
		Q13283
		P68402
		Q9UHX1
		P17066
		P14866
		P84085
		P04843
		P36776
		O75367
		P63010
		P62330
		Q16531
		O00487
		Q14061
		P06737
		P52272
		Q96FW1
		Q9H4M9
		Q9UBI6
		Q9H910
		Q14019
		Q9Y230
		P13010
		Q9UJZ1
		Q9BQE3
		P55209
		P40616
		P06576
		O75964
		O43776
		P31937
		P13667
		P10644
		P05455
		Q86VP6
		P27635
		Q9UHV9
		O60256
		P55795
		P31689
		P62191
		P17987
		P12268
		Q15691
		P00492
		P10768
		P27824
		P39656
		P67936
		Q58FF6
		P30041
		Q9NZL9
		Q99714
		P40227
		P54652
		Q13561
		P62701
