# Supplementary material for: Hydroquinidine displays a significant anticarcinogenic activity in breast and ovarian cancer cells via inhibiting cell-cycle and stimulating apoptosis
Source: Turk J Biol. 2023 Jan 11;47(1):44–60. doi: 10.55730/1300-0152.2640 (PMC10388048; doi:10.55730/1300-0152.2640)
Supplement: Supplementary file 4 [file BIY-2209-4_0_Table_S3.xlsx]

## Sheet: Sayfa1
Table S3. Altered DE proteinss in HQ-treated MCF-7 and SKOV-3 cells compared to control
Up MCF-7 Only	Up SKOV-3 Only	Down MCF-7 Only	Down SKOV-3 Only	Up MCF-7|Up SKOV-3 Both	Up MCF-7|Down SKOV-3 Either	Up SKOV-3|Down MCF-7 Either
O43747	P48723	Q10567	Q15149	P0C0S5	Q04637	Q13501
P30837	Q92769	O43819	Q01082	P26196	Q14651	P61019
P08631	Q9HAV0	P08243	Q8N163		P00403	P04181
P22694	P02794	Q96IU4	P13073
O00567	A6NCE7	O43399	Q9Y484
Q15370	P60033	Q12792	Q00534
P06239	P07602	P55084	Q8NBJ7
O60869	Q06210	P31943	P04264
P11166	P18085	P05023	Q13200
P35659	P08754	P46063	Q9BTV4
Q8NBQ5	P0DMV8	P06396	Q96EP5
Q8NCW5	P08195	P41250	P62280
Q9UHD1	Q16181	Q15366	Q9P258
Q02543	P11021	P31150	Q99729
Q96B97	P35613	Q9UHB9	P52815
P60903	P17661	O75822	Q9BQ67
P62879	P07711	P55010	P67936
P23284	P63313	Q13507	Q15417
Q14254	P55735	P62633	P31350
P18621	P36776	Q92783	O15231
P47756	O43175	Q01844	Q5JRX3
P06493	Q92597	Q9UN86	P27482
Q7Z2W4	P62987	Q13509	P13929
A0MZ66	P62873	Q14919	P60510
O75489	P08559	P35637	Q9UL46
Q99873	P30040	P43686	Q16643
O76021	O43396	Q14914	Q9H361
Q9BPW8	O95881	Q9BZQ8
P18077	O75396	Q9UJU6
P43034	O75131	Q12874
Q07002	P51148	P27361
Q12841	P61224	Q14194
P62906	P49207	A6NMY6
O00151	P51149	P17612
P28074	Q01581	P27105
P30084	Q9BPX7	Q9UBE0
Q9UBB4	P37268	Q9NZZ3
O00469	Q16881	P49903
P63241		O95876
P14314		P28482
Q7L576		Q9NS69
O14737		Q9H3P7
P50454
O14929
P12429
P51858
Q14247
P49736
Q96C19
O15371
Q07020
P35998
P63173
P40429
P69849
P61163
P54819
Q13554
Q96A26
Q13347
Q9Y536
Q4VC31
P08729
P11413
P33993
O14925
P61923
P31946
P61353
Q9UHB6
P17812
P20340
Q15029
P05783
P02786
P37837
O43765
P19623
P05556
P32969
P60228
P27348
Q13148
Q01105
P04439
P40261
Q9NSD9
Q9H9B4
O95716
Q04917
Q6NZI2
Q7L1Q6
P02545
Q9ULC4
Q15102
P14868
P38919
P46778
P13693
Q9BTT0
Q9NR30
P26368
Q96QK1
P60660
Q99880
P08670
Q01469
O14979
Q9UNM6
P01889
P61221
Q14315
Q14738
P60891
O60664
O75369
Q9H3N1
P27816
P46776
Q9NZM1
P21333
Q12931
P62316
P46087
O75390
P68032
P43490
Q02790
O00303
P09936
P31947
P26373
P46782
O43242
O60488
P20674
P04075
P62304
P04083
P61313
Q96CW1
P12236
P84090
P43243
P61978
P12814
P30048
P30046
Q14152
