# Supplementary material for: Hydroquinidine displays a significant anticarcinogenic activity in breast and ovarian cancer cells via inhibiting cell-cycle and stimulating apoptosis
Source: Turk J Biol. 2023 Jan 11;47(1):44–60. doi: 10.55730/1300-0152.2640 (PMC10388048; doi:10.55730/1300-0152.2640)
Supplement: Supplementary file 5 [file BIY-2209-4_0_Table_S4.xlsx]

## Sheet: Sayfa1
Table S4. Several identified genes associated with cancer progression or inhibition in our data
Gene	Expression	Cell	Identified roles by previous studies	Reference
TOMM22	↑ in HQ-treatment	MCF-7	Associated with BAX-dependent apoptosis (Bellot et al., 2007)	Bellot, G.; Cartron, P.-F.; Er, E.; Oliver, L.; Juin, P.; Armstrong, L. C.; Bornstein, P.; Mihara, K.; Manon, S.; Vallette, F. M. TOM22, a Core Component of the Mitochondria Outer Membrane Protein Translocation Pore, Is a Mitochondrial Receptor for the Proapoptotic Protein Bax. Cell Death Differ 2007, 14 (4), 785–794. https://doi.org/10.1038/sj.cdd.4402055.
STOM	↑ in HQ-treatment	MCF-7	Upregulation decreased migration in-vitro, tumor growth in-vivo (An et al., 2019)	An, H.; Ma, X.; Liu, M.; Wang, X.; Wei, X.; Yuan, W.; Ma, J. Stomatin Plays a Suppressor Role in Non-Small Cell Lung Cancer Metastasis. Chin J Cancer Res 2019, 31 (6), 930–944. https://doi.org/10.21147/j.issn.1000-9604.2019.06.09.
			Overexpression inhibited proliferation while inducing apoptosis (Rahman et al., 2021)	Rahman, N. I. A.; Sato, A.; Tsevelnorov, K.; Shimizu, A.; Komeno, M.; Ahmat Amin, M. K. B.; Molla, M. R.; Soh, J. E. C.; Nguyen, L. K. C.; Wada, A.; Kawauchi, A.; Ogita, H. Stomatin-Mediated Inhibition of the Akt Signaling Axis Suppresses Tumor Growth. Cancer Research 2021, 81 (9), 2318–2331. https://doi.org/10.1158/0008-5472.CAN-20-2331.
CRMP1	↑ in HQ-treatment	MCF-7	Upregulation decreased tumorigenicity (K. K.-W. Li et al., 2015)	Li, K. K.-W.; Qi, Y.; Xia, T.; Yao, Y.; Zhou, L.; Lau, K.-M.; Ng, H.-K. CRMP1 Inhibits Proliferation of Medulloblastoma and Is Regulated by HMGA1. PLOS ONE 2015, 10 (5), e0127910. https://doi.org/10.1371/journal.pone.0127910.
			Knockdown enhanced EMT in-vitro, and overexpression inhibited metastasis in-vivo (Cai et al., 2017)	Cai, G.; Wu, D.; Wang, Z.; Xu, Z.; Wong, K.-B.; Ng, C.-F.; Chan, F. L.; Yu, S. Collapsin Response Mediator Protein-1 (CRMP1) Acts as an Invasion and Metastasis Suppressor of Prostate Cancer via Its Suppression of Epithelial–Mesenchymal Transition and Remodeling of Actin Cytoskeleton Organization. Oncogene 2017, 36 (4), 546–558. https://doi.org/10.1038/onc.2016.227.
FUS	↑ in HQ-treatment	MCF-7	Overexpression reduced stemness and tumorigenicity, stimulated apoptosis in-vitro, suppressed tumor growth in-vivo (Bao et al., 2018)	Bao, L.; Yuan, L.; Li, P.; Bu, Q.; Guo, A.; Zhang, H.; Cui, N.; Liu, B. A FUS-LATS1/2 Axis Inhibits Hepatocellular Carcinoma Progression via Activating Hippo Pathway. CPB 2018, 50 (2), 437–451. https://doi.org/10.1159/000494155.
			Depletion inhibited cell cycle progression (Ward et al., 2014)	Ward, C. L.; Boggio, K. J.; Johnson, B. N.; Boyd, J. B.; Douthwright, S.; Shaffer, S. A.; Landers, J. E.; Glicksman, M. A.; Bosco, D. A. A Loss of FUS/TLS Function Leads to Impaired Cellular Proliferation. Cell Death Dis 2014, 5 (12), e1572–e1572. https://doi.org/10.1038/cddis.2014.508.
STAM	↑ in HQ-treatment	MCF-7	Overexpression decreased tumor survival and stimulated apoptosis (T. Deng et al., 2021)	Deng, T.; He, Z.; Duan, X.; Gu, D.; Cai, C.; Wu, W.; Liu, Y.; Zeng, G. STAM Prolongs Clear Cell Renal Cell Carcinoma Patients’ Survival via Inhibiting Cell Growth and Invasion. Front Oncol 2021, 11, 611081. https://doi.org/10.3389/fonc.2021.611081.
GSN	↑ in HQ-treatment	MCF-7	Upregulation suppressed migration and invasion (Z. Chen, Li, et al., 2019)	Chen, Z.; Li, K.; Yin, X.; Li, H.; Li, Y.; Zhang, Q.; Wang, H.; Qiu, Y. Lower Expression of Gelsolin in Colon Cancer and Its Diagnostic Value in Colon Cancer Patients. Journal of Cancer 2019, 10 (5), 1288. https://doi.org/10.7150/jca.28529.
ALDH1B2	↓ in HQ-treatment	MCF-7	Downregulation decreased tumorigenicity and tumor growth (Singh et al., 2015)	Singh, S.; Arcaroli, J.; Chen, Y.; Thompson, D. C.; Messersmith, W.; Jimeno, A.; Vasiliou, V. ALDH1B1 Is Crucial for Colon Tumorigenesis by Modulating Wnt/β-Catenin, Notch and PI3K/Akt Signaling Pathways. PLOS ONE 2015, 10 (5), e0121648. https://doi.org/10.1371/journal.pone.0121648.
			Inhibition reduced proliferation, stemness, and induced G0/G1 arrest along with apoptosis (X. Wang et al., 2017)	Wang, X.; Yu, Y.; He, Y.; Cai, Q.; Gao, S.; Yao, W.; Liu, Z.; Tian, Z.; Han, Q.; Wang, W.; Sun, R.; Luo, Y.; Li, C. Upregulation of ALDH1B1 Promotes Tumor Progression in Osteosarcoma. Oncotarget 2017, 9 (2), 2502–2514. https://doi.org/10.18632/oncotarget.23506.
HCK	↓ in HQ-treatment	MCF-7	HCK inhibitors have potential as therapeutic agents (Musumeci et al., 2015)	Musumeci, F.; Schenone, S.; Brullo, C.; Desogus, A.; Botta, L.; Tintori, C. Hck Inhibitors as Potential Therapeutic Agents in Cancer and HIV Infection. Current Medicinal Chemistry 22 (13), 1540–1564.
			HCK knockout in mice models impaired tumor growth by inhibiting STAT3 signaling (Poh et al., 2020)	Poh, A. R.; Dwyer, A. R.; Eissmann, M. F.; Chand, A. L.; Baloyan, D.; Boon, L.; Murrey, M. W.; Whitehead, L.; O’Brien, M.; Lowell, C. A.; Putoczki, T. L.; Pixley, F. J.; O’Donoghue, R. J. J.; Ernst, M. Inhibition of the SRC Kinase HCK Impairs STAT3-Dependent Gastric Tumor Growth in Mice. Cancer Immunology Research 2020, 8 (4), 428–435. https://doi.org/10.1158/2326-6066.CIR-19-0623.
NOP56	↓ in HQ-treatment	MCF-7	Required for myc-induced cell transformation and tumor growth (Cowling et al., 2014)	Cowling, V. H.; Turner, S. A.; Cole, M. D. Burkitt’s Lymphoma-Associated c-Myc Mutations Converge on a Dramatically Altered Target Gene Response and Implicate Nol5a/Nop56 in Oncogenesis. Oncogene 2014, 33 (27), 3519–3527. https://doi.org/10.1038/onc.2013.338.
LCK	↓ in HQ-treatment	MCF-7	Promoted angiogenesis and tumor progression (Chakraborty et al., 2006)	Chakraborty, G.; Rangaswami, H.; Jain, S.; Kundu, G. C. Hypoxia Regulates Cross-Talk between Syk and Lck Leading to Breast Cancer Progression and Angiogenesis *. Journal of Biological Chemistry 2006, 281 (16), 11322–11331. https://doi.org/10.1074/jbc.M512546200.
SLC2A1	↓ in HQ-treatment	MCF-7	Overexpression promoted proliferation and invasion in-vitro, stimulated tumor development in-vivo (Yan et al., 2015)	Yan, S.; Wang, Y.; Chen, M.; Li, G.; Fan, J. Deregulated SLC2A1 Promotes Tumor Cell Proliferation and Metastasis in Gastric Cancer. Int J Mol Sci 2015, 16 (7), 16144–16157. https://doi.org/10.3390/ijms160716144.
			High SLC2A1 expression enhanced gastric cancer survival by downregulating CD8 T and B cells (Min et al., 2021)	Min, K.-W.; Kim, D.-H.; Son, B. K.; Moon, K. M.; Kim, S. M.; Rahaman, M. I.; Kim, S. W.; Kim, E.-K.; Kwon, M. J.; Koh, Y. W.; Oh, I. H. High SLC2A1 Expression Associated with Suppressing CD8 T Cells and B Cells Promoted Cancer Survival in Gastric Cancer. PLOS ONE 2021, 16 (3), e0245075. https://doi.org/10.1371/journal.pone.0245075.
DEK	↓ in HQ-treatment	MCF-7	Overexpression increased proliferation, clonogenicity, invasive- and migrative-capacity (M.-Q. Yang et al., 2021)	Yang, M.-Q.; Bai, L.-L.; Wang, Z.; Lei, L.; Zheng, Y.-W.; Li, Z.-H.; Huang, W.-J.; Liu, C.-C.; Xu, H.-T. DEK Is Highly Expressed in Breast Cancer and Is Associated with Malignant Phenotype and Progression. Oncol Lett 2021, 21 (6), 440. https://doi.org/10.3892/ol.2021.12701.
			Overexpression promoted survival in-vitro, tumor growth in-vivo (Privette Vinnedge et al., 2011)	Privette Vinnedge, L. M.; McClaine, R.; Wagh, P. K.; Wikenheiser-Brokamp, K. A.; Waltz, S. E.; Wells, S. I. The Human DEK Oncogene Stimulates β-Catenin Signaling, Invasion and Mammosphere Formation in Breast Cancer. Oncogene 2011, 30 (24), 2741–2752. https://doi.org/10.1038/onc.2011.2.
FLOT2	↓ in HQ-treatment	MCF-7	Overexpression increased invasion and migration, promoted EMT in-vitro, enhanced metastasis and tumor growth (C.-H. Wang et al., 2017)	Wang, C.-H.; Zhu, X.-D.; Ma, D.-N.; Sun, H.-C.; Gao, D.-M.; Zhang, N.; Qin, C.-D.; Zhang, Y.-Y.; Ye, B.-G.; Cai, H.; Shi, W.-K.; Cao, M.-Q.; Tang, Z.-Y. Flot2 Promotes Tumor Growth and Metastasis through Modulating Cell Cycle and Inducing Epithelial-Mesenchymal Transition of Hepatocellular Carcinoma. American Journal of Cancer Research 2017, 7 (5), 1068.
LMNA	↓ in HQ-treatment	MCF-7	Overexpression reduced migration (Urciuoli et al., 2021)	Urciuoli, E.; D’Oria, V.; Petrini, S.; Peruzzi, B. Lamin A/C Mechanosensor Drives Tumor Cell Aggressiveness and Adhesion on Substrates With Tissue-Specific Elasticity. Frontiers in Cell and Developmental Biology 2021, 9.
			Downregulation attenuated cell cycle progression and tumorigenicity in-vitro, tumor development in-vivo (H. Liu et al., 2020)	Liu, H.; Li, D.; Zhou, L.; Kan, S.; He, G.; Zhou, K.; Wang, L.; Chen, M.; Shu, W. LMNA Functions as an Oncogene in Hepatocellular Carcinoma by Regulating the Proliferation and Migration Ability. Journal of Cellular and Molecular Medicine 2020, 24 (20), 12008–12019. https://doi.org/10.1111/jcmm.15829.
PAFAH1B1	↓ in HQ-treatment	MCF-7	Overexpression promoted metastasis (Lo et al., 2012)	Lo, F.-Y.; Chen, H.-T.; Cheng, H.-C.; Hsu, H.-S.; Wang, Y.-C. Overexpression of PAFAH1B1 Is Associated with Tumor Metastasis and Poor Survival in Non-Small Cell Lung Cancer. Lung Cancer 2012, 77 (3), 585–592. https://doi.org/10.1016/j.lungcan.2012.05.105.
			Overexpression enhanced stemness (Brehar et al., 2019)	Brehar, F. M.; Dragomir, M. P.; Petrescu, G. E. D.; Gorgan, R. M. Fighting Cancer Stem Cell Fate by Targeting LIS1 a WD40 Repeat Protein. Front Oncol 2019, 9, 1142. https://doi.org/10.3389/fonc.2019.01142.
HDAC2	in HQ treatment	SKOV-3	Downregulation induced EMT and migration (Hu, Xing, et al., 2020)	Hu, X.; Xing, W.; Zhao, R.; Tan, Y.; Wu, X.; Ao, L.; Li, Z.; Yao, M.; Yuan, M.; Guo, W.; Li, S.; Yu, J.; Ao, X.; Xu, X. HDAC2 Inhibits EMT-Mediated Cancer Metastasis by Downregulating the Long Noncoding RNA H19 in Colorectal Cancer. Journal of Experimental & Clinical Cancer Research 2020, 39 (1), 270. https://doi.org/10.1186/s13046-020-01783-9.
FTH1	in HQ treatment	SKOV-3	Acted as a tumor suppressor (Di Sanzo et al., 2020)	Di Sanzo, M.; Quaresima, B.; Biamonte, F.; Palmieri, C.; Faniello, M. C. FTH1 Pseudogenes in Cancer and Cell Metabolism. Cells 2020, 9 (12), 2554. https://doi.org/10.3390/cells9122554.
			Increased expression inhibited cell proliferation and migration, downregulation increased c-Myc activation (Ali et al., 2021)	Ali, A.; Shafarin, J.; Abu Jabal, R.; Aljabi, N.; Hamad, M.; Sualeh Muhammad, J.; Unnikannan, H.; Hamad, M. Ferritin Heavy Chain (FTH1) Exerts Significant Antigrowth Effects in Breast Cancer Cells by Inhibiting the Expression of C‐MYC. FEBS Open Bio 2021, 11 (11), 3101–3114. https://doi.org/10.1002/2211-5463.13303.
GNAI3	in HQ treatment	SKOV-3	Downregulation promoted migration and invasion (Y. Zhang et al., 2015)	Zhang, Y.; Yao, J.; Huan, L.; Lian, J.; Bao, C.; Li, Y.; Ge, C.; Li, J.; Yao, M.; Liang, L.; He, X. GNAI3 Inhibits Tumor Cell Migration and Invasion and Is Post-Transcriptionally Regulated by MiR-222 in Hepatocellular Carcinoma. Cancer Letters 2015, 356 (2, Part B), 978–984. https://doi.org/10.1016/j.canlet.2014.11.013.
NDRG1	in HQ treatment	SKOV-3	Suppressed metastasis via modulating Wnt/ß-catenin signaling (W. Liu et al., 2012)	Liu, W.; Xing, F.; Iiizumi-Gairani, M.; Okuda, H.; Watabe, M.; Pai, S. K.; Pandey, P. R.; Hirota, S.; Kobayashi, A.; Mo, Y.-Y.; Fukuda, K.; Li, Y.; Watabe, K. N-Myc Downstream Regulated Gene 1 Modulates Wnt-β-Catenin Signalling and Pleiotropically Suppresses Metastasis. EMBO Mol Med 2012, 4 (2), 93–108. https://doi.org/10.1002/emmm.201100190.
DRB	↓ in HQ treatment	SKOV-3	Modulated motility, invasion, and anchorage-independent growth in-vitro, regulates tumor formation in-vivo (Xu et al., 2015)	Xu, S.-Q.; Buraschi, S.; Morcavallo, A.; Genua, M.; Shirao, T.; Peiper, S. C.; Gomella, L. G.; Birbe, R.; Belfiore, A.; Iozzo, R. V.; Morrione, A. A Novel Role for Drebrin in Regulating Progranulin Bioactivity in Bladder Cancer. Oncotarget 2015, 6 (13), 10825–10839. https://doi.org/10.18632/oncotarget.3424.
PPP4C	↓ in HQ treatment	SKOV-3	Silencing resulted in inhibition of cell proliferation and invasion (X. Li et al., 2015)	Li, X.; Liang, L.; Huang, L.; Ma, X.; Li, D.; Cai, S. High Expression of Protein Phosphatase 4 Is Associated with the Aggressive Malignant Behavior of Colorectal Carcinoma. Molecular Cancer 2015, 14 (1), 95. https://doi.org/10.1186/s12943-015-0356-7.
			Inhibition decreased proliferation and migration of breast cancer cells (Xie et al., 2022)	Xie, W.; Sun, Y.; Zeng, Y.; Hu, L.; Zhi, J.; Ling, H.; Zheng, X.; Ruan, X.; Gao, M. Comprehensive Analysis of PPPCs Family Reveals the Clinical Significance of PPP1CA and PPP4C in Breast Cancer. Bioengineered 2022, 13 (1), 190–205. https://doi.org/10.1080/21655979.2021.2012316.
PLS1	↓ in HQ treatment	SKOV-3	Induced migration and invasion in-vitro and liver and lung metastases in-vivo, enhanced MMP-9 and MMP-2 secretion, activated ERK-1 signaling (T. Zhang et al., 2020)	Zhang, T.; Wang, Z.; Liu, Y.; Huo, Y.; Liu, H.; Xu, C.; Mao, R.; Zhu, Y.; Liu, L.; Wei, D.; Liu, G.; Pan, B.; Tang, Y.; Zhou, Z.; Yang, C.; Guo, Y. Plastin 1 Drives Metastasis of Colorectal Cancer through the IQGAP1/Rac1/ERK Pathway. Cancer Sci 2020, 111 (8), 2861–2871. https://doi.org/10.1111/cas.14438.
CNN3	↓ in HQ treatment	SKOV-3	Overexpression promoted viability and motility in-vitro, inhibition decreased tumor growth and metastasis in-vivo (L. Xia et al., 2020)	Xia, L.; Yue, Y.; Li, M.; Zhang, Y.-N.; Zhao, L.; Lu, W.; Wang, X.; Xie, X. CNN3 Acts as a Potential Oncogene in Cervical Cancer by Affecting RPLP1 MRNA Expression. Sci Rep 2020, 10 (1), 2427. https://doi.org/10.1038/s41598-020-58947-y.
			Inhibition reduced invasion and EMT and sensitized to chemotherapy (Nair et al., 2019)	Nair, V. A.; Al-khayyal, N. A.; Sivaperumal, S.; Abdel-Rahman, W. M. Calponin 3 Promotes Invasion and Drug Resistance of Colon Cancer Cells. World Journal of Gastrointestinal Oncology 2019, 11 (11), 971. https://doi.org/10.4251/wjgo.v11.i11.971.
GRWD1	↓ in HQ treatment	SKOV-3	Promoted proliferation and migration, and EMT, activated NOTCH signaling (Q. Wang et al., 2020)	Wang, Q.; Ren, H.; Xu, Y.; Jiang, J.; Wudu, M.; Liu, Z.; Su, H.; Jiang, X.; Zhang, Y.; Zhang, B.; Qiu, X. GRWD1 Promotes Cell Proliferation and Migration in Non-Small Cell Lung Cancer by Activating the Notch Pathway. Experimental Cell Research 2020, 387 (2), 111806. https://doi.org/10.1016/j.yexcr.2019.111806.
			Identified as a novel tumor-promoting molecule that negatively regulates wild-type p53 (Ichikawa & Saitoh, 2022)	Ichikawa, M. K.; Saitoh, M. Direct and Indirect Roles of GRWD1 in the Inactivation of P53 in Cancer. The Journal of Biochemistry 2022, 171 (6), 601–603. https://doi.org/10.1093/jb/mvac010.
RCC2	↓ in HQ treatment	SKOV-3	Overexpression enhanced cell proliferation and migration in-vitro and in-vivo (Z. Chen, et al., 2019)	Chen, Z.; Wu, W.; Huang, Y.; Xie, L.; Li, Y.; Chen, H.; Li, W.; Yin, D.; Hu, K. RCC2 Promotes Breast Cancer Progression through Regulation of Wnt Signaling and Inducing EMT. J Cancer 2019, 10 (27), 6837–6847. https://doi.org/10.7150/jca.36430.
			Overexpression blocked apoptosis (N. Wu et al., 2018)	Wu, N.; Ren, D.; Li, S.; Ma, W.; Hu, S.; Jin, Y.; Xiao, S. RCC2 Over-Expression in Tumor Cells Alters Apoptosis and Drug Sensitivity by Regulating Rac1 Activation. BMC Cancer 2018, 18 (1), 67. https://doi.org/10.1186/s12885-017-3908-y.
TPM4	↓ in HQ treatment	SKOV-3	Downregulation decreased viability and migration (Sheng & Chen, 2020)	Sheng, Z.-G.; Chen, M.-H. TPM4 Aggravates the Malignant Progression of Hepatocellular Carcinoma through Negatively Regulating SUSD2. Eur Rev Med Pharmacol Sci 2020, 24 (9), 4756–4765. https://doi.org/10.26355/eurrev_202005_21164.
CALML3	↓ in HQ treatment	SKOV-3	Downregulation suppressed proliferation, migration, and invasion, and induced apoptosis (C.-N. Liu et al., 2019)	Liu, C.-N.; Zhang, H.-Y.; Liu, C.-L.; Wang, C.-C. Upregulation of LncRNA CALML3-AS1 Promotes Cell Proliferation and Metastasis in Cervical Cancer via Activation of the Wnt/β-Catenin Pathway. Eur Rev Med Pharmacol Sci 2019, 23 (13), 5611–5620. https://doi.org/10.26355/eurrev_201907_18295.
ENO3	↓ in HQ treatment	SKOV-3	Knockdown suppressed proliferation and migration (J. Chen et al., 2022)	Chen, J.; Zhang, Z.; Ni, J.; Sun, J.; Ju, F.; Wang, Z.; Wang, L.; Xue, M. ENO3 Promotes Colorectal Cancer Progression by Enhancing Cell Glycolysis. Med Oncol 2022, 39 (6), 80. https://doi.org/10.1007/s12032-022-01676-1.
TMEM43	↓ in HQ treatment	SKOV-3	Promoted cancer progression thorough PRFP3 and RAP2B/ERK (J. Li et al., 2022)	Li, J.; Song, Y.; Zhang, C.; Wang, R.; Hua, L.; Guo, Y.; Gan, D.; Zhu, L.; Li, S.; Ma, P.; Yang, C.; Li, H.; Yang, J.; Shi, J.; Liu, X.; Su, H. TMEM43 Promotes Pancreatic Cancer Progression by Stabilizing PRPF3 and Regulating RAP2B/ERK Axis. Cellular & Molecular Biology Letters 2022, 27 (1), 24. https://doi.org/10.1186/s11658-022-00321-z.
CCAR2	↓ in HQ treatment	SKOV-3	Promoted proliferation and tumorigenicity by activating AKT signaling, and disrupted cell cycle progression (Restelli et al., 2016)	Restelli, M.; Magni, M.; Ruscica, V.; Pinciroli, P.; De Cecco, L.; Buscemi, G.; Delia, D.; Zannini, L. A Novel Crosstalk between CCAR2 and AKT Pathway in the Regulation of Cancer Cell Proliferation. Cell Death Dis 2016, 7 (11), e2453. https://doi.org/10.1038/cddis.2016.359.
			Increased proliferation thorough stabilizing RFX1 and CREB (Best et al., 2017)	Best, S. A.; Nwaobasi, A. N.; Schmults, C. D.; Ramsey, M. R. CCAR2 Is Required for Proliferation and Tumor Maintenance in Human Squamous Cell Carcinoma. The Journal of investigative dermatology 2017, 137 (2), 506. https://doi.org/10.1016/j.jid.2016.09.027.
