# Supplementary material for: Hydroquinidine displays a significant anticarcinogenic activity in breast and ovarian cancer cells via inhibiting cell-cycle and stimulating apoptosis
Source: Turk J Biol. 2023 Jan 11;47(1):44–60. doi: 10.55730/1300-0152.2640 (PMC10388048; doi:10.55730/1300-0152.2640)
Supplement: Supplementary file 6 [file BIY-2209-4_0_Table_S5.xlsx]

## Sheet: MCF-7_Activated
Table S5. Altered GO terms in MCF-7 and SKOV-3 samples upon HQ treatment
ID	Description	GeneRatio	BgRatio	pvalue	p.adjust	qvalue	geneID	Count
GO:0060440	trachea formation	2/43	5/18862	5.05447e+09	0.0223315357053912	0.0151513537337651	MAPK3/MAPK1	2
GO:0060341	regulation of cellular localization	9/43	813/18862	7.39776e+09	0.0223315357053912	0.0151513537337651	GSN/PRKACA/STOM/MAPK3/MAPK1/GDI1/SQSTM1/TRPC3/SAE1	9
GO:0042473	outer ear morphogenesis	2/43	6/18862	7.57073e+09	0.0223315357053912	0.0151513537337651	MAPK3/MAPK1	2
GO:0120041	positive regulation of macrophage proliferation	2/43	6/18862	7.57073e+09	0.0223315357053912	0.0151513537337651	MAPK3/MAPK1	2
GO:0071276	cellular response to cadmium ion	3/43	38/18862	8.80585e+09	0.0223315357053912	0.0151513537337651	GSN/MAPK3/MAPK1	3
GO:0010256	endomembrane system organization	7/43	482/18862	9.8947e+09	0.0223315357053912	0.0151513537337651	GSN/MAPK3/MAPK1/RAB2A/SQSTM1/STAM/CHMP5	7
GO:0060020	Bergmann glial cell differentiation	2/43	7/18862	0.000105836662110859	0.0223315357053912	0.0151513537337651	MAPK3/MAPK1	2
GO:0120040	regulation of macrophage proliferation	2/43	7/18862	0.000105836662110859	0.0223315357053912	0.0151513537337651	MAPK3/MAPK1	2
GO:0015959	diadenosine polyphosphate metabolic process	2/43	9/18862	0.000180909172294156	0.0242359009563991	0.0164434149666764	MAPK1/GARS1	2
GO:0042989	sequestering of actin monomers	2/43	10/18862	0.000225809056975875	0.0242359009563991	0.0164434149666764	GSN/TWF1	2
GO:0045727	positive regulation of translation	4/43	133/18862	0.000235596073657531	0.0242359009563991	0.0164434149666764	MAPK3/MAPK1/CNBP/NIBAN1	4
GO:0033157	regulation of intracellular protein transport	5/43	248/18862	0.000241602928190233	0.0242359009563991	0.0164434149666764	PRKACA/STOM/MAPK1/GDI1/SAE1	5
GO:0044087	regulation of cellular component biogenesis	9/43	959/18862	0.000258177789281153	0.0242359009563991	0.0164434149666764	WDPCP/GSN/PRKACA/PSMC4/TWF1/STAM/CHMP5/DBNL/G3BP2	9
GO:0065003	protein-containing complex assembly	12/43	1682/18862	0.000271783257122058	0.0242359009563991	0.0164434149666764	SCO2/EIF3J/GSN/PRKACA/MAPK3/FUS/PSMC4/EIF5/TWF1/SF3A3/DBNL/G3BP2	12
GO:0061307	cardiac neural crest cell differentiation involved in heart development	2/43	11/18862	0.00027558931788234	0.0242359009563991	0.0164434149666764	MAPK3/MAPK1	2
GO:0061308	cardiac neural crest cell development involved in heart development	2/43	11/18862	0.00027558931788234	0.0242359009563991	0.0164434149666764	MAPK3/MAPK1	2
GO:0043933	protein-containing complex subunit organization	13/43	1965/18862	0.000297096857548306	0.0242359009563991	0.0164434149666764	SCO2/EIF3J/GSN/PRKACA/MAPK3/FUS/PSMC4/EIF5/TWF1/SF3A3/CHMP5/DBNL/G3BP2	13
GO:0048667	cell morphogenesis involved in neuron differentiation	7/43	579/18862	0.000305444098887246	0.0242359009563991	0.0164434149666764	WDPCP/MAPK3/MAPK1/GDI1/TUBB3/CRMP1/DBNL	7
GO:0061517	macrophage proliferation	2/43	12/18862	0.000330228508292168	0.0242359009563991	0.0164434149666764	MAPK3/MAPK1	2
GO:0072584	caveolin-mediated endocytosis	2/43	12/18862	0.000330228508292168	0.0242359009563991	0.0164434149666764	MAPK3/MAPK1	2
GO:0046686	response to cadmium ion	3/43	61/18862	0.000362211318148581	0.0254755293764502	0.0172844699186691	GSN/MAPK3/MAPK1	3
GO:0051128	regulation of cellular component organization	14/43	2335/18862	0.000450291875092924	0.0279840868566311	0.0189864595285698	WDPCP/GSN/PRKACA/MAPK3/MAPK1/GDI1/PSMC4/TWF1/SQSTM1/CRMP1/STAM/CHMP5/DBNL/G3BP2	14
GO:0043436	oxoacid metabolic process	9/43	1035/18862	0.000452947819869066	0.0279840868566311	0.0189864595285698	OAT/ASNS/MAPK3/GARS1/PSMC4/SEPHS1/HADHB/PTGR1/ABHD14B	9
GO:1901607	alpha-amino acid biosynthetic process	3/43	67/18862	0.000477561204085424	0.0279840868566311	0.0189864595285698	OAT/ASNS/SEPHS1	3
GO:0034250	positive regulation of cellular amide metabolic process	4/43	163/18862	0.000510138288913203	0.0279840868566311	0.0189864595285698	MAPK3/MAPK1/CNBP/NIBAN1	4
GO:0048308	organelle inheritance	2/43	15/18862	0.000523086215636718	0.0279840868566311	0.0189864595285698	MAPK3/MAPK1	2
GO:0048313	Golgi inheritance	2/43	15/18862	0.000523086215636718	0.0279840868566311	0.0189864595285698	MAPK3/MAPK1	2
GO:0006082	organic acid metabolic process	9/43	1067/18862	0.000565274019430859	0.0279840868566311	0.0189864595285698	OAT/ASNS/MAPK3/GARS1/PSMC4/SEPHS1/HADHB/PTGR1/ABHD14B	9
GO:0001732	formation of cytoplasmic translation initiation complex	2/43	16/18862	0.000596948023935034	0.0279840868566311	0.0189864595285698	EIF3J/EIF5	2
GO:0010759	positive regulation of macrophage chemotaxis	2/43	17/18862	0.000675562551795226	0.0279840868566311	0.0189864595285698	MAPK3/MAPK1	2
GO:0032511	late endosome to vacuole transport via multivesicular body sorting pathway	2/43	17/18862	0.000675562551795226	0.0279840868566311	0.0189864595285698	STAM/CHMP5	2
GO:0055119	relaxation of cardiac muscle	2/43	17/18862	0.000675562551795226	0.0279840868566311	0.0189864595285698	ATP1A1/GSN	2
GO:1903358	regulation of Golgi organization	2/43	17/18862	0.000675562551795226	0.0279840868566311	0.0189864595285698	MAPK3/MAPK1	2
GO:1904355	positive regulation of telomere capping	2/43	17/18862	0.000675562551795226	0.0279840868566311	0.0189864595285698	MAPK3/MAPK1	2
GO:0016236	macroautophagy	5/43	311/18862	0.000679708270806797	0.0279840868566311	0.0189864595285698	PRKACA/MAPK3/SQSTM1/STAM/TOMM22	5
GO:0032880	regulation of protein localization	8/43	875/18862	0.000709430951928732	0.028042204155941	0.0190258905722523	WDPCP/GSN/PRKACA/STOM/MAPK1/GDI1/SQSTM1/SAE1	8
GO:0043604	amide biosynthetic process	8/43	879/18862	0.00073095792823543	0.028042204155941	0.0190258905722523	EIF3J/ASNS/MAPK3/MAPK1/GARS1/EIF5/CNBP/NIBAN1	8
GO:0007032	endosome organization	3/43	80/18862	0.000802346165745987	0.0294426158212875	0.0199760326849344	SQSTM1/STAM/CHMP5	3
GO:0046697	decidualization	2/43	20/18862	0.000939712403663855	0.0315026792194098	0.021373730974506	MAPK3/MAPK1	2
GO:0009612	response to mechanical stimulus	4/43	202/18862	0.00113648838182191	0.0322400753296416	0.0218740346462023	ATP1A1/GSN/ASNS/MAPK3	4
GO:0030878	thyroid gland development	2/43	22/18862	0.00113919198840857	0.0322400753296416	0.0218740346462023	MAPK3/MAPK1	2
GO:2000114	regulation of establishment of cell polarity	2/43	22/18862	0.00113919198840857	0.0322400753296416	0.0218740346462023	WDPCP/GSN	2
GO:0016032	viral process	8/43	942/18862	0.00114597424157494	0.0322400753296416	0.0218740346462023	GSN/STOM/MAPK3/MAPK1/PCBP2/ACBD3/CHMP5/G3BP2	8
GO:0045185	maintenance of protein location	3/43	92/18862	0.00120328991651776	0.03276053837229	0.0222271549944198	GSN/TWF1/G3BP2	3
GO:0032270	positive regulation of cellular protein metabolic process	10/43	1447/18862	0.00126129619949531	0.0337947299166364	0.0229288264837243	GSN/PRKACA/MAPK3/MAPK1/PSMC4/CNBP/SQSTM1/NIBAN1/SAE1/DBNL	10
GO:0086064	cell communication by electrical coupling involved in cardiac conduction	2/43	24/18862	0.00135718161925183	0.034710948080259	0.0235504561681977	ATP1A1/PRKACA	2
GO:1905523	positive regulation of macrophage migration	2/43	24/18862	0.00135718161925183	0.034710948080259	0.0235504561681977	MAPK3/MAPK1	2
GO:0051016	barbed-end actin filament capping	2/43	26/18862	0.00159351646361482	0.0362606057301814	0.0246018577166609	GSN/TWF1	2
GO:0070498	interleukin-1-mediated signaling pathway	3/43	103/18862	0.00166532660509585	0.0362606057301814	0.0246018577166609	MAPK3/PSMC4/SQSTM1	3
GO:0071868	cellular response to monoamine stimulus	3/43	104/18862	0.00171208212053437	0.0362606057301814	0.0246018577166609	PRKACA/MAPK3/MAPK1	3
GO:0071870	cellular response to catecholamine stimulus	3/43	104/18862	0.00171208212053437	0.0362606057301814	0.0246018577166609	PRKACA/MAPK3/MAPK1	3
GO:0120036	plasma membrane bounded cell projection organization	10/43	1528/18862	0.00190254902843942	0.0379675851178589	0.025759997884903	WDPCP/GSN/PRKACA/MAPK3/MAPK1/GDI1/TWF1/TUBB3/CRMP1/DBNL	10
GO:0071867	response to monoamine	3/43	108/18862	0.0019073068140741	0.0379675851178589	0.025759997884903	PRKACA/MAPK3/MAPK1	3
GO:0071869	response to catecholamine	3/43	108/18862	0.0019073068140741	0.0379675851178589	0.025759997884903	PRKACA/MAPK3/MAPK1	3
GO:0008543	fibroblast growth factor receptor signaling pathway	3/43	113/18862	0.00217017284900087	0.0416278610126531	0.0282433978434563	MAPK3/MAPK1/HNRNPH1	3
GO:0010644	cell communication by electrical coupling	2/43	31/18862	0.00226354169328363	0.041852381058911	0.028395728730416	ATP1A1/PRKACA	2
GO:0030004	cellular monovalent inorganic cation homeostasis	3/43	115/18862	0.00228130547425524	0.041852381058911	0.028395728730416	ATP1A1/MAPK3/MAPK1	3
GO:0032212	positive regulation of telomere maintenance via telomerase	2/43	33/18862	0.00256280193846718	0.0448004779708746	0.030395934168316	MAPK3/MAPK1	2
GO:0051973	positive regulation of telomerase activity	2/43	33/18862	0.00256280193846718	0.0448004779708746	0.030395934168316	MAPK3/MAPK1	2
GO:0034605	cellular response to heat	3/43	120/18862	0.00257443504927419	0.0448004779708746	0.030395934168316	PRKACA/MAPK3/MAPK1	3

## Sheet: MCF-7_Suppressed
Table S5. Altered GO terms in MCF-7 and SKOV-3 samples upon HQ treatment
ID	Description	GeneRatio	BgRatio	pvalue	p.adjust	qvalue	geneID	Count
GO:0016032	viral process	36/112	942/18862	5.38092e-06	0.0134631	0.0106259	EIF3D/AP1G1/SGTA/HLA-B/TFRC/HLA-A/ITGB1/KRT18/LCK/CDK1/HCK/VIM/KRT7/RPL35A/RPL17/RAB6A/PPIB/PSMB5/YWHAB/RPL9/DEK/RPL13A/RPL21/ABCE1/RPL27/RPL10A/RPL38/SET/RPL18A/EIF4G1/RPL18/TARDBP/ELOB/ZC3HAV1/VPS35/MCTS1	36
GO:0006402	mRNA catabolic process	21/112	375/18862	0.582022	485.406	383.113	VIM/RPL35A/RPL17/PSMB5/YWHAB/RPL9/PSMC2/EIF4A3/RPL13A/RPL21/EIF3E/RPL27/RPL10A/RPL38/SET/RPL18A/EIF4G1/RPL18/TARDBP/ZC3HAV1/PSMD13	21
GO:0006413	translational initiation	16/112	193/18862	3.10949	1681.54	1327.18	EIF3D/RPL35A/RPL17/RPL9/RPL13A/RPL21/EIF3E/ABCE1/RPL27/RPL10A/RPL38/RPL18A/EIF4G1/RPL18/EIF3I/MCTS1	16
GO:0002181	cytoplasmic translation	13/112	102/18862	3.3604	1681.54	1327.18	EIF3D/RPL35A/RPL17/RPL9/RPL13A/EIF3E/RPL10A/RPL38/RPL18A/EIF4G1/RPL18/EIF3I/MCTS1	13
GO:1901361	organic cyclic compound catabolic process	23/112	637/18862	267.451	74351.4	5868.28	VIM/RPL35A/RPL17/PSMB5/YWHAB/RPL9/PSMC2/EIF4A3/RPL13A/RPL21/EIF3E/RPL27/RPL10A/RPL38/SET/RPL18A/EIF4G1/YWHAH/RPL18/TARDBP/ZC3HAV1/HSD17B11/PSMD13	23
GO:0046700	heterocycle catabolic process	21/112	587/18862	3226.95	621964	490894	VIM/RPL35A/RPL17/PSMB5/YWHAB/RPL9/PSMC2/EIF4A3/RPL13A/RPL21/EIF3E/RPL27/RPL10A/RPL38/SET/RPL18A/EIF4G1/RPL18/TARDBP/ZC3HAV1/PSMD13	21
GO:0090150	establishment of protein localization to membrane	17/112	354/18862	3231.63	621964	490894	PDCD5/SGTA/KRT18/RPL35A/RPL17/YWHAQ/YWHAB/RPL9/RPL13A/RPL21/RPL27/RPL10A/RPL38/RPL18A/YWHAH/RPL18/VPS35	17
GO:0045047	protein targeting to ER	11/112	120/18862	13256	1.84259e+06	1.45429e+06	SGTA/RPL35A/RPL17/RPL9/RPL13A/RPL21/RPL27/RPL10A/RPL38/RPL18A/RPL18	11
GO:0072599	establishment of protein localization to endoplasmic reticulum	11/112	124/18862	18936.9	2.369e+06	1.86977e+06	SGTA/RPL35A/RPL17/RPL9/RPL13A/RPL21/RPL27/RPL10A/RPL38/RPL18A/RPL18	11
GO:0006518	peptide metabolic process	24/112	905/18862	50081	569557	4.49531e+06	EIF3D/VIM/G6PD/DARS1/RPL35A/RPL17/RPL9/EIF4A3/RPL13A/RPL21/EIF3E/ABCE1/RPL27/RPL10A/RPL38/EIF5A/RPL18A/EIF4G1/RPL18/TARDBP/EIF3I/CYFIP1/FARSB/MCTS1	24
GO:0016071	mRNA metabolic process	23/112	882/18862	169297	1.48558e+07	117252	VIM/RPL35A/RPL17/U2AF2/PSMB5/YWHAB/RPL9/PSMC2/EIF4A3/RPL13A/RPL21/EIF3E/RPL27/RPL10A/RPL38/SET/RPL18A/EIF4G1/RPL18/TARDBP/EFTUD2/ZC3HAV1/PSMD13	23
GO:0044265	cellular macromolecule catabolic process	25/112	1201/18862	2.78298e+06	2.17594e+08	1.71739e+08	SGTA/CDK1/VIM/RPL35A/RPL17/PSMB5/YWHAB/RPL9/PSMC2/EIF4A3/RPL13A/RPL21/EIF3E/RPL27/RPL10A/RPL38/SET/RPL18A/EIF4G1/RPL18/TARDBP/ELOB/ZC3HAV1/VPS35/PSMD13	25
GO:1901566	organonitrogen compound biosynthetic process	31/112	1790/18862	3.034e+06	2.30033e+08	1.81556e+08	PLOD2/EIF3D/VIM/DARS1/CTPS1/RPL35A/RPL17/SRM/RPL9/EIF4A3/NNMT/RPL13A/RPL21/AK2/EIF3E/ABCE1/RPL27/RPL10A/RPL38/EIF5A/FABP5/RPL18A/EIF4G1/RPL18/TARDBP/EIF3I/CYFIP1/NAXE/PRMT1/FARSB/MCTS1	31
GO:1902415	regulation of mRNA binding	4/112	9/18862	1.45061e+07	8.85223e+08	6.98674e+08	EIF3D/EIF4A3/EIF3E/EIF4G1	4
GO:0046907	intracellular transport	29/112	1734/18862	2.04103e+06	1.1876e+09	9.37327e+08	PDCD5/TIMM23/AP1G1/SGTA/RPL35A/RPL17/RAB6A/U2AF2/YWHAQ/YWHAB/RPL9/EIF4A3/RPL13A/PAFAH1B1/RPL21/CAPZB/ACTR1A/ABCE1/RPL27/COPZ1/RPL10A/RPL38/EIF5A/RPL18A/YWHAH/RPL18/TARDBP/CTTN/VPS35	29
GO:0042886	amide transport	31/112	1955/18862	2.24934e+07	1.27905e+09	1.00951e+09	PDCD5/TIMM23/AP1G1/SGTA/RAB3D/TFRC/KRT18/SLC2A1/RPL35A/RPL17/RAB6A/U2AF2/YWHAQ/YWHAB/RPL9/EIF4A3/RPL13A/RPL21/ABCE1/RPL27/COPZ1/RPL10A/RPL38/EIF5A/RPL18A/YWHAH/RPL18/TARDBP/CTTN/CAVIN1/VPS35	31
GO:0045184	establishment of protein localization	31/112	1986/18862	3.19028e+07	1.7738e+09	1.39999e+09	PDCD5/TIMM23/AP1G1/SGTA/RAB3D/TFRC/KRT18/SLC2A1/RPL35A/RPL17/RAB6A/U2AF2/YWHAQ/YWHAB/RPL9/EIF4A3/RPL13A/RPL21/ABCE1/RPL27/COPZ1/RPL10A/RPL38/EIF5A/RPL18A/YWHAH/RPL18/TARDBP/CTTN/CAVIN1/VPS35	31
GO:0022613	ribonucleoprotein complex biogenesis	14/112	473/18862	8.18069e+07	4.17716e+09	3.29688e+08	NOP56/EIF3D/RSL1D1/RPL35A/EIF4A3/RPL13A/EIF3E/ABCE1/RPL27/RPL10A/RPL38/EIF3I/DDX21/MCTS1	14
GO:0043933	protein-containing complex subunit organization	30/112	1965/18862	8.42867e+07	4.21771e+09	3.32888e+09	HAT1/EIF3D/NDUFS3/TFRC/HCK/SLC2A1/DARS1/PRKACB/MCM7/PSMC2/RPL13A/CAPZB/MCM2/EIF3E/ABCE1/RPL38/EIF5A/SET/EIF4G1/EIF3I/CTTN/ELOB/CYFIP1/PRMT1/H2BC13/ANP32E/FARSB/LIMA1/MCTS1/PSMD13	30
GO:0010821	regulation of mitochondrion organization	8/112	151/18862	3.29694e+08	0.000158633524335993	0.000125203623061266	PDCD5/TFRC/YWHAQ/YWHAB/YWHAH/CTTN/FAM162A/VPS35	8
GO:0065003	protein-containing complex assembly	26/112	1682/18862	4.42748e+08	0.000209010665517753	0.00016496445307388	HAT1/EIF3D/NDUFS3/TFRC/HCK/SLC2A1/DARS1/PRKACB/MCM7/PSMC2/RPL13A/CAPZB/MCM2/EIF3E/RPL38/SET/EIF4G1/EIF3I/CTTN/ELOB/CYFIP1/PRMT1/H2BC13/FARSB/MCTS1/PSMD13	26
GO:1902416	positive regulation of mRNA binding	3/112	7/18862	7.01074e+08	0.000318924827655678	0.000251715670277274	EIF3D/EIF3E/EIF4G1	3
GO:0002478	antigen processing and presentation of exogenous peptide antigen	8/112	177/18862	1.06402e+09	0.000466946784888927	0.000368543972591034	AP1G1/HLA-B/HLA-A/PSMB5/PSMC2/CAPZB/ACTR1A/PSMD13	8
GO:0019882	antigen processing and presentation	9/112	234/18862	1.08245e+09	0.000466946784888927	0.000368543972591034	AP1G1/HLA-B/HLA-A/RAB6A/PSMB5/PSMC2/CAPZB/ACTR1A/PSMD13	9
GO:0010629	negative regulation of gene expression	25/112	1715/18862	1.94293e+09	0.00078406597592755	0.000618834520106056	HAT1/VIM/H2AZ1/RPL35A/RPL17/U2AF2/PSMB5/YWHAB/RPL9/PSMC2/EIF4A3/RPL13A/RPL21/EIF3E/RPL27/RPL10A/RPL38/SET/RPL18A/EIF4G1/RPL18/TARDBP/FLOT2/ZC3HAV1/PSMD13	25
GO:1903311	regulation of mRNA metabolic process	10/112	334/18862	3.03472e+09	0.0011504357402363	0.000907996738896585	VIM/U2AF2/PSMB5/YWHAB/PSMC2/SET/EIF4G1/TARDBP/ZC3HAV1/PSMD13	10
GO:1903829	positive regulation of cellular protein localization	9/112	295/18862	6.66307e+08	0.00248820952187082	0.0019638525234674	PDCD5/TFRC/ITGB1/CDK1/YWHAQ/YWHAB/YWHAH/TARDBP/PLS1	9
GO:0008637	apoptotic mitochondrial changes	6/112	118/18862	7.35676e+09	0.00270685512040379	0.0021364214758204	PDCD5/YWHAQ/YWHAB/YWHAH/FAM162A/VPS35	6
GO:0071345	cellular response to cytokine stimulus	18/112	1103/18862	8.45542e+09	0.00302220995217708	0.00238531947927309	HNRNPDL/HLA-B/TFRC/HLA-A/ITGB1/KRT18/HCK/VIM/SRM/PSMB5/PSMC2/TALDO1/RPL13A/MCM2/HDGF/ABCE1/CAMK2B/PSMD13	18
GO:0045088	regulation of innate immune response	9/112	315/18862	0.000109850669761597	0.00368749633305272	0.00291040562110602	AP1G1/HLA-B/HLA-A/HCK/PRKACB/PSMB5/PSMC2/ABCE1/PSMD13	9
GO:0021762	substantia nigra development	4/112	43/18862	0.000121602178790625	0.00395128118615772	0.00311860133166388	NDUFS3/G6PD/YWHAQ/YWHAH	4
GO:0051204	protein insertion into mitochondrial membrane	4/112	48/18862	0.000187404448968193	0.00586107414148022	0.00462593087189907	PDCD5/YWHAQ/YWHAB/YWHAH	4
GO:0034097	response to cytokine	18/112	1190/18862	0.000218495069419865	0.00674906992208026	0.00532679337533029	HNRNPDL/HLA-B/TFRC/HLA-A/ITGB1/KRT18/HCK/VIM/SRM/PSMB5/PSMC2/TALDO1/RPL13A/MCM2/HDGF/ABCE1/CAMK2B/PSMD13	18
GO:0001666	response to hypoxia	9/112	348/18862	0.000231522665855679	0.00696289631493514	0.00549555870538026	PDLIM1/PLOD2/LMNA/SLC2A1/PSMB5/PSMC2/ELOB/FAM162A/PSMD13	9
GO:0080134	regulation of response to stress	20/112	1416/18862	0.000233766303139309	0.00696289631493514	0.00549555870538026	AP1G1/SGTA/RSL1D1/HLA-B/LMNA/HLA-A/ITGB1/HCK/TPT1/PRKACB/PSMB5/DEK/PSMC2/ABCE1/EIF4G1/CAMK2B/VPS35/PRMT1/CHORDC1/PSMD13	20
GO:0007015	actin filament organization	10/112	435/18862	0.000267354957310757	0.00786967180225311	0.00621124334260038	SHTN1/PDLIM1/HCK/CAPZB/S100A10/CTTN/PLS1/CYFIP1/SH3KBP1/LIMA1	10
GO:0022603	regulation of anatomical structure morphogenesis	16/112	1006/18862	0.000291400197827178	0.00838026775820228	0.00661423800512747	SHTN1/TFRC/ITGB1/HCK/ANXA3/PSMB5/PSMC2/CAPZB/S100A10/YWHAH/CAMK2B/CYFIP1/NAXE/SH3KBP1/VPS35/PSMD13	16
GO:1903644	regulation of chaperone-mediated protein folding	2/112	5/18862	0.000345394128290641	0.00939321857590418	0.00741372293676479	PDCD5/SGTA	2
GO:0006915	apoptotic process	24/112	1932/18862	0.000354819723908069	0.00954579515288159	0.00753414603340732	PDCD5/NDUFS3/RSL1D1/TFRC/ITGB1/KRT18/LCK/CDK1/HCK/G6PD/TPT1/YWHAQ/YWHAB/MCM2/EIF5A/SET/YWHAH/FSTL1/TARDBP/CTTN/FAM162A/SH3KBP1/VPS35/ANP32E	24
GO:0006364	rRNA processing	7/112	228/18862	0.000425259884554051	0.0110177274849275	0.00869588824171145	NOP56/RSL1D1/RPL35A/EIF4A3/RPL27/RPL10A/DDX21	7
GO:0031579	membrane raft organization	3/112	25/18862	0.000426157217165142	0.0110177274849275	0.00869588824171145	S100A10/FLOT2/NAXE	3
GO:0034250	positive regulation of cellular amide metabolic process	6/112	163/18862	0.000427146109527564	0.0110177274849275	0.00869588824171145	EIF3D/VIM/EIF4A3/EIF3E/EIF5A/EIF4G1	6
GO:0048857	neural nucleus development	4/112	60/18862	0.000444658383533763	0.0112377300565806	0.00886952820318278	NDUFS3/G6PD/YWHAQ/YWHAH	4
GO:1900740	positive regulation of protein insertion into mitochondrial membrane involved in apoptotic signaling pathway	3/112	26/18862	0.000479666233371233	0.011761636986807	0.00928302872954266	YWHAQ/YWHAB/YWHAH	3
GO:0006457	protein folding	7/112	233/18862	0.000484134060869691	0.011761636986807	0.00928302872954266	PDCD5/SGTA/PRKCSH/PPIB/GNB2/CHORDC1/PPIAL4A	7
GO:0042270	protection from natural killer cell mediated cytotoxicity	2/112	6/18862	0.000516079410365359	0.012297435092706	0.00970591452476604	HLA-B/HLA-A	2
GO:0071346	cellular response to interferon-gamma	6/112	177/18862	0.000659875917071073	0.0152745846682036	0.0120556695012621	HLA-B/HLA-A/HCK/VIM/RPL13A/CAMK2B	6
GO:0044772	mitotic cell cycle phase transition	11/112	595/18862	0.000826700756221312	0.0183044716112011	0.0144470481478452	CDK1/PSMB5/MCM7/PSMC2/PAFAH1B1/MCM2/ACTR1A/EIF4G1/CDK18/PRMT1/PSMD13	11
GO:0030029	actin filament-based process	13/112	792/18862	0.000840344587207677	0.0184433522560843	0.0145566615475679	SHTN1/PDLIM1/HCK/VIM/PAFAH1B1/CAPZB/MYL6/S100A10/CTTN/PLS1/CYFIP1/SH3KBP1/LIMA1	13
GO:0002705	positive regulation of leukocyte mediated immunity	5/112	125/18862	0.000898845954835263	0.0189111864507491	0.0149259059201503	AP1G1/HLA-B/TFRC/HLA-A/DDX21	5
GO:0002831	regulation of response to biotic stimulus	9/112	420/18862	0.000899452912725478	0.0189111864507491	0.0149259059201503	AP1G1/HLA-B/HLA-A/HCK/PRKACB/PSMB5/PSMC2/ABCE1/PSMD13	9
GO:0002484	antigen processing and presentation of endogenous peptide antigen via MHC class I via ER pathway	2/112	8/18862	0.000955886304530913	0.0189811709042567	0.0149811420827067	HLA-B/HLA-A	2
GO:0002486	antigen processing and presentation of endogenous peptide antigen via MHC class I via ER pathway, TAP-independent	2/112	8/18862	0.000955886304530913	0.0189811709042567	0.0149811420827067	HLA-B/HLA-A	2
GO:0006267	pre-replicative complex assembly involved in nuclear cell cycle DNA replication	2/112	8/18862	0.000955886304530913	0.0189811709042567	0.0149811420827067	MCM7/MCM2	2
GO:0030952	establishment or maintenance of cytoskeleton polarity	2/112	8/18862	0.000955886304530913	0.0189811709042567	0.0149811420827067	PDLIM1/LMNA	2
GO:0036388	pre-replicative complex assembly	2/112	8/18862	0.000955886304530913	0.0189811709042567	0.0149811420827067	MCM7/MCM2	2
GO:1902299	pre-replicative complex assembly involved in cell cycle DNA replication	2/112	8/18862	0.000955886304530913	0.0189811709042567	0.0149811420827067	MCM7/MCM2	2
GO:0097435	supramolecular fiber organization	12/112	712/18862	0.00106954879435124	0.0205847006420524	0.0162467492971897	SHTN1/PDLIM1/HCK/VIM/CAPZB/SERPINH1/S100A10/CTTN/PLS1/CYFIP1/SH3KBP1/LIMA1	12
GO:0061418	regulation of transcription from RNA polymerase II promoter in response to hypoxia	4/112	77/18862	0.00114222325714885	0.0218014699156875	0.017207100661294	PSMB5/PSMC2/ELOB/PSMD13	4
GO:1901030	positive regulation of mitochondrial outer membrane permeabilization involved in apoptotic signaling pathway	3/112	35/18862	0.00116147893404978	0.0218497766390416	0.0172452273864454	YWHAQ/YWHAB/YWHAH	3
GO:0006930	substrate-dependent cell migration, cell extension	2/112	9/18862	0.00122423085549856	0.0226890785219066	0.0179076575821856	SHTN1/CTTN	2
GO:0006839	mitochondrial transport	7/112	274/18862	0.00125199207124299	0.0230329717812496	0.0181790799199059	PDCD5/TIMM23/YWHAQ/YWHAB/YWHAH/VPS35/SFXN1	7
GO:0043299	leukocyte degranulation	10/112	535/18862	0.00131933254723452	0.0239200727042084	0.0188792361450187	AP1G1/RAB3D/HLA-B/HCK/ANXA3/RAB6A/PSMC2/FABP5/CYFIP1/PSMD13	10
GO:0010389	regulation of G2/M transition of mitotic cell cycle	6/112	203/18862	0.00134128740111944	0.0241431732201499	0.0190553212003034	CDK1/PSMB5/PSMC2/PAFAH1B1/ACTR1A/PSMD13	6
GO:0071456	cellular response to hypoxia	6/112	206/18862	0.00144548806121888	0.0256758100564246	0.0202649752475293	LMNA/PSMB5/PSMC2/ELOB/FAM162A/PSMD13	6
GO:0031145	anaphase-promoting complex-dependent catabolic process	4/112	83/18862	0.00150937156317203	0.0264087248325624	0.0208434380015512	CDK1/PSMB5/PSMC2/PSMD13	4
GO:0031329	regulation of cellular catabolic process	13/112	848/18862	0.00155833493922606	0.026993619647314	0.0213050740285082	SGTA/VIM/PSMB5/YWHAB/PSMC2/SET/EIF4G1/TARDBP/CTTN/ELOB/ZC3HAV1/VPS35/PSMD13	13
GO:0007005	mitochondrion organization	10/112	548/18862	0.00157658605238048	0.026993619647314	0.0213050740285082	PDCD5/TIMM23/NDUFS3/TFRC/YWHAQ/YWHAB/YWHAH/CTTN/FAM162A/VPS35	10
GO:0007163	establishment or maintenance of cell polarity	6/112	212/18862	0.00167232710193144	0.0282713676285978	0.0223135536502375	SHTN1/PDLIM1/LMNA/ITGB1/PAFAH1B1/FLOT2	6
GO:0001765	membrane raft assembly	2/112	11/18862	0.00185588486374954	0.030152103435723	0.0237979494490371	S100A10/FLOT2	2
GO:0097581	lamellipodium organization	4/112	89/18862	0.0019516730167584	0.0313018326149328	0.0247053885252278	ITGB1/CAPZB/CTTN/CYFIP1	4
GO:1902749	regulation of cell cycle G2/M phase transition	6/112	219/18862	0.00197011750300857	0.0313963948568627	0.0247800230348245	CDK1/PSMB5/PSMC2/PAFAH1B1/ACTR1A/PSMD13	6
GO:0106027	neuron projection organization	4/112	91/18862	0.00211708559013041	0.033314139286203	0.026293628381891	CAMK2B/CTTN/PLS1/VPS35	4
GO:0000727	double-strand break repair via break-induced replication	2/112	12/18862	0.00221843743239395	0.0339232617091688	0.0267743863714925	MCM7/MCM2	2
GO:0032268	regulation of cellular protein metabolic process	26/112	2473/18862	0.00235674431208243	0.0350986563620848	0.0277020822648286	PDCD5/EIF3D/SGTA/TFRC/LCK/CDK1/VIM/G6PD/PRKACB/U2AF2/YWHAB/PSMC2/EIF4A3/RPL13A/SERPINH1/EIF3E/RPL38/EIF5A/SET/EIF4G1/TARDBP/ELOB/CYFIP1/FAM162A/VPS35/CHORDC1	26
GO:0097190	apoptotic signaling pathway	10/112	580/18862	0.00238685483429175	0.035336750268627	0.0278900010534496	PDCD5/NDUFS3/KRT18/LCK/TPT1/YWHAQ/YWHAB/YWHAH/CTTN/FAM162A	10
GO:0009894	regulation of catabolic process	14/112	1006/18862	0.0025266232080196	0.0367795481047926	0.0290287484726286	SGTA/ITGB1/VIM/PSMB5/YWHAB/PSMC2/SET/EIF4G1/TARDBP/CTTN/ELOB/ZC3HAV1/VPS35/PSMD13	14
GO:0034356	NAD biosynthesis via nicotinamide riboside salvage pathway	2/112	14/18862	0.00303512624999936	0.0421882548749911	0.033297642368414	NNMT/NAXE	2
GO:0099170	postsynaptic modulation of chemical synaptic transmission	2/112	14/18862	0.00303512624999936	0.0421882548749911	0.033297642368414	EIF4A3/CYFIP1	2
GO:0019321	pentose metabolic process	2/112	15/18862	0.00348852532232351	0.0473493321158337	0.0373710913581994	G6PD/TALDO1	2
GO:0006520	cellular amino acid metabolic process	7/112	331/18862	0.0036191952920754	0.0486840140901755	0.0384245068926624	PLOD2/DARS1/CTPS1/PSMB5/PSMC2/FARSB/PSMD13	7
GO:0006998	nuclear envelope organization	3/112	52/18862	0.00364542264692529	0.0487745853615352	0.0384959914755522	LMNA/CDK1/TARDBP	3

## Sheet: SKOV-3_Activated
Table S5. Altered GO terms in MCF-7 and SKOV-3 samples upon HQ treatment
ID	Description	GeneRatio	BgRatio	pvalue	p.adjust	qvalue	geneID	Count
GO:0006457	protein folding	8/41	233/18862	3.2332e+06	4.1589e+09	2.74713e+09	GNAI3/HSPA1A/HSPA1B/HSPA5/ERP29/HSPA13/GNB1/GNB4	8
GO:0019058	viral life cycle	9/41	348/18862	4.65201e+06	4.1589e+09	2.74713e+09	CTSL/HSPA1A/HSPA1B/DDX6/BSG/RAB7A/SEC13/CD81/UBA52	9
GO:0051085	chaperone cofactor-dependent protein refolding	4/41	34/18862	8.49792e+06	0.000379856904664262	0.000250912190647181	HSPA1A/HSPA1B/HSPA5/HSPA13	4
GO:0052126	movement in host environment	6/41	175/18862	2.01049e+08	0.000569513042652439	0.000376188410370915	CTSL/HSPA1A/HSPA1B/BSG/RAB7A/CD81	6
GO:0016192	vesicle-mediated transport	16/41	2143/18862	4.62894e+08	0.00103456879533582	0.00068337818695796	CPNE3/SEC22B/FTH1/PSAP/CTSL/GNAI3/HSPA1A/HSPA1B/ARF4/RAB5C/RAB7A/SEC13/CD81/RAP1B/UBA52/SQSTM1	16
GO:0043312	neutrophil degranulation	8/41	485/18862	8.17045e+08	0.00113313050160403	0.000748482528435015	CPNE3/FTH1/PSAP/HSPA1A/HSPA1B/RAB5C/RAB7A/RAP1B	8
GO:0002283	neutrophil activation involved in immune response	8/41	488/18862	8.54617e+08	0.00113313050160403	0.000748482528435015	CPNE3/FTH1/PSAP/HSPA1A/HSPA1B/RAB5C/RAB7A/RAP1B	8
GO:0002274	myeloid leukocyte activation	9/41	659/18862	9.44338e+08	0.00113313050160403	0.000748482528435015	CPNE3/FTH1/PSAP/HSPA1A/HSPA1B/RAB5C/RAB7A/RAP1B/NDRG1	9
GO:0002446	neutrophil mediated immunity	8/41	499/18862	1.00517e+09	0.00113313050160403	0.000748482528435015	CPNE3/FTH1/PSAP/HSPA1A/HSPA1B/RAB5C/RAB7A/RAP1B	8
GO:0042119	neutrophil activation	8/41	500/18862	1.0199e+09	0.00113313050160403	0.000748482528435015	CPNE3/FTH1/PSAP/HSPA1A/HSPA1B/RAB5C/RAB7A/RAP1B	8
GO:0036230	granulocyte activation	8/41	506/18862	1.1122e+09	0.00113313050160403	0.000748482528435015	CPNE3/FTH1/PSAP/HSPA1A/HSPA1B/RAB5C/RAB7A/RAP1B	8
GO:0044248	cellular catabolic process	16/41	2308/18862	1.21163e+09	0.00113313050160403	0.000748482528435015	MAP1LC3B2/SEC22B/OAT/PSAP/CTSL/GNAI3/HSPA1A/HSPA1B/HSPA5/DDX6/LONP1/RPL34/RAB7A/CD81/UBA52/SQSTM1	16
GO:0044766	multi-organism transport	4/41	66/18862	1.25596e+09	0.00113313050160403	0.000748482528435015	CTSL/RAB7A/SEC13/UBA52	4
GO:1902579	multi-organism localization	4/41	66/18862	1.25596e+09	0.00113313050160403	0.000748482528435015	CTSL/RAB7A/SEC13/UBA52	4
GO:0014074	response to purine-containing compound	5/41	144/18862	1.45288e+09	0.00123702344032235	0.000817108383399079	HSPA5/BSG/RAP1B/HMGCS1/HDAC2	5
GO:0033554	cellular response to stress	15/41	2074/18862	1.54195e+09	0.00125205642452594	0.000827038330577005	MAP1LC3B2/TXNDC12/HSPA1A/HSPA1B/HSPA5/ERP29/LONP1/HSPA13/SEC13/GNB1/UBA52/GFPT1/SQSTM1/NDRG1/HDAC2	15
GO:0043299	leukocyte degranulation	8/41	535/18862	1.66435e+09	0.00125205642452594	0.000827038330577005	CPNE3/FTH1/PSAP/HSPA1A/HSPA1B/RAB5C/RAB7A/RAP1B	8
GO:0034620	cellular response to unfolded protein	5/41	149/18862	1.71366e+09	0.00125205642452594	0.000827038330577005	HSPA1A/HSPA1B/HSPA5/HSPA13/GFPT1	5
GO:0030163	protein catabolic process	10/41	948/18862	2.64607e+09	0.00152618369560414	0.00100811144852693	SEC22B/CTSL/HSPA1A/HSPA1B/HSPA5/LONP1/RAB7A/CD81/UBA52/SQSTM1	10
GO:1905897	regulation of response to endoplasmic reticulum stress	4/41	81/18862	2.8319e+09	0.00158232588588474	0.00104519583419444	TXNDC12/HSPA1A/HSPA5/ERP29	4
GO:0009057	macromolecule catabolic process	12/41	1430/18862	3.42992e+09	0.00180373466693881	0.00119144607106167	SEC22B/CTSL/HSPA1A/HSPA1B/HSPA5/DDX6/LONP1/RPL34/RAB7A/CD81/UBA52/SQSTM1	12
GO:1902235	regulation of endoplasmic reticulum stress-induced intrinsic apoptotic signaling pathway	3/41	30/18862	3.71552e+09	0.00184537707182416	0.00121895271081285	TXNDC12/HSPA1A/ERP29	3
GO:0001775	cell activation	12/41	1468/18862	4.4427e+09	0.00186555948911689	0.0012322840850048	CPNE3/FTH1/PSAP/CTSL/HSPA1A/HSPA1B/RAB5C/RAB7A/CD81/RAP1B/GNB1/NDRG1	12
GO:0010286	heat acclimation	2/41	5/18862	4.59086e+09	0.00186555948911689	0.0012322840850048	HSPA1A/HSPA1B	2
GO:0045338	farnesyl diphosphate metabolic process	2/41	5/18862	4.59086e+09	0.00186555948911689	0.0012322840850048	FDFT1/HMGCS1	2
GO:0070434	positive regulation of nucleotide-binding oligomerization domain containing 2 signaling pathway	2/41	5/18862	4.59086e+09	0.00186555948911689	0.0012322840850048	HSPA1A/HSPA1B	2
GO:0090063	positive regulation of microtubule nucleation	2/41	5/18862	4.59086e+09	0.00186555948911689	0.0012322840850048	HSPA1A/HSPA1B	2
GO:0006986	response to unfolded protein	5/41	185/18862	4.83887e+09	0.00192264397061121	0.00126999089545849	HSPA1A/HSPA1B/HSPA5/HSPA13/GFPT1	5
GO:0043066	negative regulation of apoptotic process	9/41	881/18862	9.22696e+09	0.00318338838233927	0.00210276802365752	TXNDC12/GNAI3/HSPA1A/HSPA1B/HSPA5/ARF4/UBA52/SQSTM1/HDAC2	9
GO:0035872	nucleotide-binding domain, leucine rich repeat containing receptor signaling pathway	3/41	41/18862	9.59489e+09	0.00318338838233927	0.00210276802365752	HSPA1A/HSPA1B/UBA52	3
GO:0014070	response to organic cyclic compound	9/41	907/18862	0.000115217004004061	0.00365826988382633	0.00241644813944021	SLC3A2/GNAI3/H2AZ1/HSPA5/BSG/RAP1B/GNB1/HMGCS1/HDAC2	9
GO:0009719	response to endogenous stimulus	12/41	1624/18862	0.000118440009578004	0.00365826988382633	0.00241644813944021	CTSL/GNAI3/HSPA1A/HSPA5/BSG/LONP1/CD81/RAP1B/GNB1/UBA52/HMGCS1/HDAC2	12
GO:0006915	apoptotic process	13/41	1932/18862	0.00014705025064719	0.00417342616122502	0.00275673151589219	TXNDC12/CTSL/GNAI3/HSPA1A/HSPA1B/HSPA5/ARF4/ERP29/GNB1/UBA52/SQSTM1/NDRG1/HDAC2	13
GO:0010035	response to inorganic substance	7/41	542/18862	0.000149766024210312	0.0041840883013756	0.00276377432835478	CPNE3/HSPA5/BSG/LONP1/HMGCS1/NDRG1/HDAC2	7
GO:0071407	cellular response to organic cyclic compound	7/41	558/18862	0.000179166168163325	0.004928447825785	0.00325545652921863	GNAI3/H2AZ1/HSPA5/RAP1B/GNB1/HMGCS1/HDAC2	7
GO:0034613	cellular protein localization	13/41	1976/18862	0.000184665449844992	0.00500275491398252	0.00330453962880513	HSPA5/ARF4/ERP29/BSG/RPL34/RAB5C/RAB7A/SEC13/CD81/UBA52/TMSB10/SQSTM1/SEPTIN7	13
GO:0009628	response to abiotic stimulus	10/41	1218/18862	0.000215562781815117	0.00566803314537396	0.00374398515784151	HSPA1A/HSPA1B/HSPA5/LONP1/SEC13/GNB1/UBA52/HMGCS1/NDRG1/HDAC2	10
GO:0090084	negative regulation of inclusion body assembly	2/41	11/18862	0.000250417601551857	0.00612801160624278	0.00404782115989897	HSPA1A/HSPA1B	2
GO:1903265	positive regulation of tumor necrosis factor-mediated signaling pathway	2/41	11/18862	0.000250417601551857	0.00612801160624278	0.00404782115989897	HSPA1A/HSPA1B	2
GO:0009894	regulation of catabolic process	9/41	1006/18862	0.00025147058013955	0.00612801160624278	0.00404782115989897	SEC22B/PSAP/GNAI3/HSPA1A/HSPA1B/RAB7A/SEC13/CD81/UBA52	9
GO:0070059	intrinsic apoptotic signaling pathway in response to endoplasmic reticulum stress	3/41	61/18862	0.000314315549654745	0.00729865198419071	0.00482108061124572	TXNDC12/HSPA1A/ERP29	3
GO:0061025	membrane fusion	4/41	172/18862	0.000519682515645729	0.0109316745644066	0.00722085179634065	SEC22B/CTSL/GNAI3/RAB7A	4
GO:0009064	glutamine family amino acid metabolic process	3/41	75/18862	0.000577416242187182	0.0112495150565493	0.00743079941919718	PHGDH/OAT/GFPT1	3
GO:0002478	antigen processing and presentation of exogenous peptide antigen	4/41	177/18862	0.00057883410805511	0.0112495150565493	0.00743079941919718	SEC22B/CTSL/RAB7A/SEC13	4
GO:0042886	amide transport	12/41	1955/18862	0.000666872538806975	0.0123359886777799	0.00814846302629754	SEC22B/PSAP/HSPA5/ARF4/ERP29/RPL34/RAB5C/RAB7A/SEC13/CD81/RAB2A/UBA52	12
GO:0031397	negative regulation of protein ubiquitination	3/41	79/18862	0.000672155886301965	0.0123359886777799	0.00814846302629754	HSPA1A/HSPA1B/SQSTM1	3
GO:1901673	regulation of mitotic spindle assembly	2/41	18/18862	0.000689932252672251	0.0123359886777799	0.00814846302629754	HSPA1A/HSPA1B	2
GO:1902115	regulation of organelle assembly	4/41	187/18862	0.000711266417931356	0.012570256701758	0.00830320735863212	SEC22B/HSPA1A/HSPA1B/SEPTIN7	4
GO:0006886	intracellular protein transport	9/41	1165/18862	0.000736440590740773	0.012784036662568	0.00844441842423247	HSPA5/ARF4/ERP29/RPL34/RAB5C/RAB7A/SEC13/CD81/UBA52	9
GO:0016050	vesicle organization	5/41	339/18862	0.00080219206748799	0.013791532852582	0.00910991396479276	SEC22B/GNAI3/RAB7A/SEC13/SQSTM1	5
GO:0030512	negative regulation of transforming growth factor beta receptor signaling pathway	3/41	86/18862	0.000860753091014461	0.0145191181767345	0.00959051606870135	HSPA1A/HSPA5/UBA52	3
GO:0046907	intracellular transport	11/41	1734/18862	0.000905018333722767	0.0147585538085966	0.00974867383330121	SEC22B/HSPA5/ARF4/ERP29/RPL34/RAB5C/RAB7A/SEC13/CD81/UBA52/SQSTM1	11
GO:0044087	regulation of cellular component biogenesis	8/41	959/18862	0.000926645111508105	0.0149133820595863	0.00985094470202277	SEC22B/HSPA1A/HSPA1B/HSPA5/RAB7A/RAP1B/TMSB10/SEPTIN7	8
GO:1903351	cellular response to dopamine	3/41	89/18862	0.00095085321856423	0.0149133820595863	0.00985094470202277	GNAI3/GNB1/HDAC2	3
GO:1903350	response to dopamine	3/41	90/18862	0.000982162528543243	0.015105236467226	0.00997767297552545	GNAI3/GNB1/HDAC2	3
GO:0061919	process utilizing autophagic mechanism	6/41	536/18862	0.000988429903056733	0.015105236467226	0.00997767297552545	MAP1LC3B2/SEC22B/PSAP/GNAI3/RAB7A/SQSTM1	6
GO:0051131	chaperone-mediated protein complex assembly	2/41	22/18862	0.00103594359194379	0.0153079929123595	0.0101116025242361	HSPA1A/LONP1	2
GO:0071404	cellular response to low-density lipoprotein particle stimulus	2/41	22/18862	0.00103594359194379	0.0153079929123595	0.0101116025242361	CD81/HMGCS1	2
GO:0070841	inclusion body assembly	2/41	23/18862	0.00113304492180976	0.0162070745615667	0.0107054854928046	HSPA1A/HSPA1B	2
GO:0006402	mRNA catabolic process	5/41	375/18862	0.00125840014060463	0.0177166885937093	0.0117026519499246	HSPA1A/HSPA1B/DDX6/RPL34/UBA52	5
GO:0006906	vesicle fusion	3/41	104/18862	0.00149071972114946	0.0190386204386803	0.0125758460686443	SEC22B/GNAI3/RAB7A	3
GO:0043618	regulation of transcription from RNA polymerase II promoter in response to stress	3/41	109/18862	0.00170567369478785	0.0206444543887419	0.013636570013051	HSPA1A/HSPA5/UBA52	3
GO:0007020	microtubule nucleation	2/41	30/18862	0.00192945865103732	0.02240176667568	0.014797352060587	HSPA1A/HSPA1B	2
GO:0045920	negative regulation of exocytosis	2/41	31/18862	0.00205969206864703	0.0234568752786043	0.0154942976937443	RAB7A/RAP1B	2
GO:0071560	cellular response to transforming growth factor beta stimulus	4/41	251/18862	0.00210632534458768	0.023686224629703	0.0156457930263315	HSPA1A/HSPA5/UBA52/HDAC2	4
GO:0031329	regulation of cellular catabolic process	7/41	848/18862	0.00213690016699192	0.0238798593661347	0.0157736972852956	SEC22B/PSAP/GNAI3/HSPA1A/HSPA1B/CD81/UBA52	7
GO:0045648	positive regulation of erythrocyte differentiation	2/41	32/18862	0.00219398788918297	0.0240665665390132	0.0158970255838766	HSPA1A/HSPA1B	2
GO:0051704	multi-organism process	8/41	1102/18862	0.00225077862732346	0.0243902556706324	0.0161108364903153	CTSL/DDX6/BSG/RAB7A/SEC13/UBA52/SEPTIN7/HDAC2	8
GO:0071559	response to transforming growth factor beta	4/41	257/18862	0.00229477727151194	0.0247172395268876	0.0163268237072694	HSPA1A/HSPA5/UBA52/HDAC2	4
GO:0031112	positive regulation of microtubule polymerization or depolymerization	2/41	33/18862	0.00233232871188885	0.0248226412908171	0.0163964462076397	HSPA1A/HSPA1B	2
GO:0071402	cellular response to lipoprotein particle stimulus	2/41	34/18862	0.00247469718926292	0.0258757811368543	0.0170920913902923	CD81/HMGCS1	2
GO:0070925	organelle assembly	7/41	876/18862	0.00256683421411348	0.0263764343381316	0.0174227948471586	MAP1LC3B2/SEC22B/HSPA1A/HSPA1B/DDX6/RAB7A/SEPTIN7	7
GO:0045184	establishment of protein localization	11/41	1986/18862	0.00272733716868038	0.0273959486382051	0.0180962288779384	SEC22B/HSPA5/ARF4/ERP29/RPL34/RAB5C/RAB7A/SEC13/CD81/RAB2A/UBA52	11
GO:0046683	response to organophosphorus	3/41	130/18862	0.00281650456071006	0.0278227080361856	0.0183781222280703	HSPA5/BSG/RAP1B	3
GO:0006084	acetyl-CoA metabolic process	2/41	38/18862	0.00308410255146652	0.0299694313153377	0.0197961273612439	PDHA1/HMGCS1	2
GO:0046903	secretion	9/41	1464/18862	0.00360235666157253	0.0339000721625878	0.0223924885001904	CPNE3/FTH1/PSAP/HSPA1A/HSPA1B/ERP29/RAB5C/RAB7A/RAP1B	9
GO:0038127	ERBB signaling pathway	3/41	145/18862	0.00383057275869712	0.0351234056028229	0.0232005540364814	CPNE3/ARF4/RAB7A	3
GO:0048284	organelle fusion	3/41	145/18862	0.00383057275869712	0.0351234056028229	0.0232005540364814	SEC22B/GNAI3/RAB7A	3
GO:0021762	substantia nigra development	2/41	43/18862	0.00393442178890743	0.035676525101231	0.0235659137899336	HSPA5/GNB4	2
GO:0042220	response to cocaine	2/41	43/18862	0.00393442178890743	0.035676525101231	0.0235659137899336	HSPA5/HDAC2	2
GO:0034599	cellular response to oxidative stress	4/41	299/18862	0.00395075613537121	0.035676525101231	0.0235659137899336	HSPA1A/HSPA1B/LONP1/HDAC2	4
GO:0006090	pyruvate metabolic process	3/41	150/18862	0.00421193674503272	0.0372818955451411	0.0246263315681434	PDHA1/BSG/SEC13	3
GO:0000187	activation of MAPK activity	3/41	154/18862	0.00453310157743224	0.0393455612643148	0.0259894735302962	ERP29/CD81/UBA52	3
GO:0045540	regulation of cholesterol biosynthetic process	2/41	48/18862	0.00488117056158943	0.0413627154697721	0.0273218925921843	FDFT1/HMGCS1	2
GO:0106118	regulation of sterol biosynthetic process	2/41	48/18862	0.00488117056158943	0.0413627154697721	0.0273218925921843	FDFT1/HMGCS1	2
GO:0060322	head development	6/41	750/18862	0.00530954653616077	0.0437487060214537	0.0288979442812146	PHGDH/GNAI3/HSPA5/ARF4/HMGCS1/GNB4	6
GO:0019637	organophosphate metabolic process	7/41	1025/18862	0.00609034409277124	0.048831996582399	0.0322556812465864	CPNE3/PDHA1/GNAI3/FDFT1/SEC13/HMGCS1/GFPT1	7

## Sheet: SKOV-3_Suppressed
Table S5. Altered GO terms in MCF-7 and SKOV-3 samples upon HQ treatment
ID	Description	GeneRatio	BgRatio	pvalue	p.adjust	qvalue	geneID	Count
GO:0006123	mitochondrial electron transport, cytochrome c to oxygen	2/25	21/18862	0.000348747017331812	0.154928098546393	0.123064207657287	COX2/COX4I1	2
GO:0019646	aerobic electron transport chain	2/25	21/18862	0.000348747017331812	0.154928098546393	0.123064207657287	COX2/COX4I1	2
GO:0044772	mitotic cell cycle phase transition	5/25	595/18862	0.000966206482734246	0.154928098546393	0.123064207657287	RRM2/CDK6/PSMD2/RCC2/PSME2	5
GO:0010948	negative regulation of cell cycle process	4/25	359/18862	0.00118966905136417	0.154928098546393	0.123064207657287	RRM2/CDK6/PSMD2/PSME2	4
GO:0044770	cell cycle phase transition	5/25	641/18862	0.00134722963512894	0.154928098546393	0.123064207657287	RRM2/CDK6/PSMD2/RCC2/PSME2	5
GO:0038061	NIK/NF-kappaB signaling	3/25	185/18862	0.00182136558210367	0.154928098546393	0.123064207657287	PPP4C/PSMD2/PSME2	3
GO:0010389	regulation of G2/M transition of mitotic cell cycle	3/25	203/18862	0.00237236132887712	0.154928098546393	0.123064207657287	PSMD2/RCC2/PSME2	3
GO:1901990	regulation of mitotic cell cycle phase transition	4/25	439/18862	0.00248436159097976	0.154928098546393	0.123064207657287	CDK6/PSMD2/RCC2/PSME2	4
GO:1902749	regulation of cell cycle G2/M phase transition	3/25	219/18862	0.00294061626095239	0.154928098546393	0.123064207657287	PSMD2/RCC2/PSME2	3
GO:0006521	regulation of cellular amino acid metabolic process	2/25	62/18862	0.00303763617720786	0.154928098546393	0.123064207657287	PSMD2/PSME2	2
GO:0010564	regulation of cell cycle process	5/25	789/18862	0.00334400314392982	0.154928098546393	0.123064207657287	RRM2/CDK6/PSMD2/RCC2/PSME2	5
GO:1901987	regulation of cell cycle phase transition	4/25	478/18862	0.00337621578950257	0.154928098546393	0.123064207657287	CDK6/PSMD2/RCC2/PSME2	4
GO:0009888	tissue development	8/25	2016/18862	0.00342058484137568	0.154928098546393	0.123064207657287	KRT1/ENO3/CDK6/PSMD2/PLS1/CNN3/HNRNPAB/PSME2	8
GO:1901991	negative regulation of mitotic cell cycle phase transition	3/25	250/18862	0.00426515407951464	0.154928098546393	0.123064207657287	CDK6/PSMD2/PSME2	3
GO:1902036	regulation of hematopoietic stem cell differentiation	2/25	74/18862	0.00429682405429155	0.154928098546393	0.123064207657287	PSMD2/PSME2	2
GO:0002479	antigen processing and presentation of exogenous peptide antigen via MHC class I, TAP-dependent	2/25	75/18862	0.0044109725097079	0.154928098546393	0.123064207657287	PSMD2/PSME2	2
GO:0033238	regulation of cellular amine metabolic process	2/25	77/18862	0.00464346854736514	0.154928098546393	0.123064207657287	PSMD2/PSME2	2
GO:0061418	regulation of transcription from RNA polymerase II promoter in response to hypoxia	2/25	77/18862	0.00464346854736514	0.154928098546393	0.123064207657287	PSMD2/PSME2	2
GO:0000086	G2/M transition of mitotic cell cycle	3/25	258/18862	0.00465703509400925	0.154928098546393	0.123064207657287	PSMD2/RCC2/PSME2	3
GO:0042590	antigen processing and presentation of exogenous peptide antigen via MHC class I	2/25	80/18862	0.00500265638476615	0.154928098546393	0.123064207657287	PSMD2/PSME2	2
GO:1901988	negative regulation of cell cycle phase transition	3/25	268/18862	0.00517680040322697	0.154928098546393	0.123064207657287	CDK6/PSMD2/PSME2	3
GO:0031145	anaphase-promoting complex-dependent catabolic process	2/25	83/18862	0.00537429064848253	0.154928098546393	0.123064207657287	PSMD2/PSME2	2
GO:0016071	mRNA metabolic process	5/25	882/18862	0.00537755502548353	0.154928098546393	0.123064207657287	RPS11/PSMD2/DAZAP1/PABPC3/PSME2	5
GO:0060429	epithelium development	6/25	1275/18862	0.00547877173377623	0.154928098546393	0.123064207657287	KRT1/CDK6/PSMD2/PLS1/CNN3/PSME2	6
GO:1903047	mitotic cell cycle process	5/25	886/18862	0.00548117793555351	0.154928098546393	0.123064207657287	RRM2/CDK6/PSMD2/RCC2/PSME2	5
GO:0000082	G1/S transition of mitotic cell cycle	3/25	275/18862	0.00556073278814663	0.154928098546393	0.123064207657287	RRM2/CDK6/PSME2	3
GO:0044839	cell cycle G2/M phase transition	3/25	276/18862	0.00561694620675111	0.154928098546393	0.123064207657287	PSMD2/RCC2/PSME2	3
GO:0009060	aerobic respiration	2/25	86/18862	0.0057582749393595	0.154928098546393	0.123064207657287	COX2/COX4I1	2
GO:0060218	hematopoietic stem cell differentiation	2/25	88/18862	0.00602107822217607	0.154928098546393	0.123064207657287	PSMD2/PSME2	2
GO:1901532	regulation of hematopoietic progenitor cell differentiation	2/25	89/18862	0.00615451337476197	0.154928098546393	0.123064207657287	PSMD2/PSME2	2
GO:0106027	neuron projection organization	2/25	91/18862	0.00642543307314895	0.154928098546393	0.123064207657287	PLS1/DBN1	2
GO:0031146	SCF-dependent proteasomal ubiquitin-dependent protein catabolic process	2/25	93/18862	0.00670172853065143	0.154928098546393	0.123064207657287	PSMD2/PSME2	2
GO:0010769	regulation of cell morphogenesis involved in differentiation	2/25	94/18862	0.00684188340575812	0.154928098546393	0.123064207657287	DBN1/RCC2	2
GO:0044843	cell cycle G1/S phase transition	3/25	298/18862	0.00694151267640829	0.154928098546393	0.123064207657287	RRM2/CDK6/PSME2	3
GO:0002474	antigen processing and presentation of peptide antigen via MHC class I	2/25	99/18862	0.00756258965979311	0.154928098546393	0.123064207657287	PSMD2/PSME2	2
GO:0042775	mitochondrial ATP synthesis coupled electron transport	2/25	99/18862	0.00756258965979311	0.154928098546393	0.123064207657287	COX2/COX4I1	2
GO:0010972	negative regulation of G2/M transition of mitotic cell cycle	2/25	100/18862	0.00771069295749102	0.154928098546393	0.123064207657287	PSMD2/PSME2	2
GO:0042773	ATP synthesis coupled electron transport	2/25	100/18862	0.00771069295749102	0.154928098546393	0.123064207657287	COX2/COX4I1	2
GO:0007346	regulation of mitotic cell cycle	4/25	605/18862	0.00775593617961217	0.154928098546393	0.123064207657287	CDK6/PSMD2/RCC2/PSME2	4
GO:0046034	ATP metabolic process	3/25	313/18862	0.0079429133651435	0.154928098546393	0.123064207657287	COX2/COX4I1/ENO3	3
GO:0070498	interleukin-1-mediated signaling pathway	2/25	103/18862	0.0081628646651955	0.154928098546393	0.123064207657287	PSMD2/PSME2	2
GO:0045930	negative regulation of mitotic cell cycle	3/25	321/18862	0.00851027145953797	0.154928098546393	0.123064207657287	CDK6/PSMD2/PSME2	3
GO:0045786	negative regulation of cell cycle	4/25	624/18862	0.00863205093072692	0.154928098546393	0.123064207657287	RRM2/CDK6/PSMD2/PSME2	4
GO:0060071	Wnt signaling pathway, planar cell polarity pathway	2/25	108/18862	0.00894248393316764	0.154928098546393	0.123064207657287	PSMD2/PSME2	2
GO:0043618	regulation of transcription from RNA polymerase II promoter in response to stress	2/25	109/18862	0.00910227694504297	0.154928098546393	0.123064207657287	PSMD2/PSME2	2
GO:0022603	regulation of anatomical structure morphogenesis	5/25	1006/18862	0.00929986426565886	0.154928098546393	0.123064207657287	KRT1/PSMD2/DBN1/RCC2/PSME2	5
GO:1902750	negative regulation of cell cycle G2/M phase transition	2/25	111/18862	0.00942570488032704	0.154928098546393	0.123064207657287	PSMD2/PSME2	2
GO:1903311	regulation of mRNA metabolic process	3/25	334/18862	0.00948234283445392	0.154928098546393	0.123064207657287	PSMD2/DAZAP1/PSME2	3
GO:0090175	regulation of establishment of planar polarity	2/25	112/18862	0.00958933301965727	0.154928098546393	0.123064207657287	PSMD2/PSME2	2
GO:2000736	regulation of stem cell differentiation	2/25	112/18862	0.00958933301965727	0.154928098546393	0.123064207657287	PSMD2/PSME2	2
GO:0002223	stimulatory C-type lectin receptor signaling pathway	2/25	114/18862	0.00992040072735875	0.154928098546393	0.123064207657287	PSMD2/PSME2	2
GO:0043620	regulation of DNA-templated transcription in response to stress	2/25	115/18862	0.0100878335483015	0.154928098546393	0.123064207657287	PSMD2/PSME2	2
GO:0000278	mitotic cell cycle	5/25	1032/18862	0.0103239095128769	0.154928098546393	0.123064207657287	RRM2/CDK6/PSMD2/RCC2/PSME2	5
GO:0022904	respiratory electron transport chain	2/25	117/18862	0.0104264803014531	0.154928098546393	0.123064207657287	COX2/COX4I1	2
GO:0002220	innate immune response activating cell surface receptor signaling pathway	2/25	118/18862	0.0105976875227174	0.154928098546393	0.123064207657287	PSMD2/PSME2	2
GO:0002758	innate immune response-activating signal transduction	2/25	119/18862	0.0107701461765801	0.154989134822348	0.123112690669789	PSMD2/PSME2	2
GO:0001736	establishment of planar polarity	2/25	123/18862	0.011472428401898	0.156151633803964	0.124036099769993	PSMD2/PSME2	2
GO:0007164	establishment of tissue polarity	2/25	123/18862	0.011472428401898	0.156151633803964	0.124036099769993	PSMD2/PSME2	2
GO:0043687	post-translational protein modification	3/25	361/18862	0.0117029752424206	0.156151633803964	0.124036099769993	PSMD2/SUMF2/PSME2	3
GO:0001952	regulation of cell-matrix adhesion	2/25	125/18862	0.011830991547941	0.156151633803964	0.124036099769993	CDK6/RCC2	2
GO:0030036	actin cytoskeleton organization	4/25	694/18862	0.0124190927029246	0.161098371540755	0.127965447420795	TPM4/PLS1/CNN3/DBN1	4
