# Supplementary material for: Hydroquinidine displays a significant anticarcinogenic activity in breast and ovarian cancer cells via inhibiting cell-cycle and stimulating apoptosis
Source: Turk J Biol. 2023 Jan 11;47(1):44–60. doi: 10.55730/1300-0152.2640 (PMC10388048; doi:10.55730/1300-0152.2640)
Supplement: Supplementary file 7 [file BIY-2209-4_0_Table_S6.xlsx]

## Sheet: MCF-7_GSEA
Table S6. GSEA lists of MCF-7 and SKOV-3 samples
ID	Description	setSize	enrichmentScore	NES	pvalue	p.adjust	qvalues	rank	leading_edge	core_enrichment
GO:0043393	regulation of protein binding	3	0.948387096774194	185435031542565	0.000212585034013605	0.000212585034013605	0.129788757608306	11	tags=100%, list=7%, signal=95%	5566/1400/5595
GO:0060541	respiratory system development	3	0.948387096774194	185435031542565	0.000212585034013605	0.000212585034013605	0.129788757608306	11	tags=100%, list=7%, signal=95%	5594/51057/5595
GO:0032386	regulation of intracellular transport	11	0.664661282700043	203404894634761	0.00223048327137546	0.00223048327137546	0.174971941797318	11	tags=45%, list=7%, signal=45%	5594/10055/2040/5566/5595
GO:0002699	positive regulation of immune effector process	5	-0.982338454000014	-196724991849857	0.00236106066109699	0.00236106066109699	0.174971941797318	2	tags=40%, list=1%, signal=41%	7037/164
GO:0002703	regulation of leukocyte mediated immunity	5	-0.982338454000014	-196724991849857	0.00236106066109699	0.00236106066109699	0.174971941797318	2	tags=40%, list=1%, signal=41%	7037/164
GO:0002705	positive regulation of leukocyte mediated immunity	5	-0.982338454000014	-196724991849857	0.00236106066109699	0.00236106066109699	0.174971941797318	2	tags=40%, list=1%, signal=41%	7037/164
GO:0002697	regulation of immune effector process	6	-0.978091042623571	-19973463278607	0.00271100668714983	0.00271100668714983	0.174971941797318	2	tags=33%, list=1%, signal=34%	7037/164
GO:0016236	macroautophagy	6	0.808959389959446	20095879606788	0.00290632684998882	0.00290632684998882	0.174971941797318	23	tags=83%, list=15%, signal=74%	56993/5566/5595/8878/8027
GO:0002449	lymphocyte mediated immunity	4	-0.98662286374481	-190437699563502	0.00294659300184162	0.00294659300184162	0.174971941797318	2	tags=50%, list=1%, signal=51%	7037/164
GO:0002706	regulation of lymphocyte mediated immunity	4	-0.98662286374481	-190437699563502	0.00294659300184162	0.00294659300184162	0.174971941797318	2	tags=50%, list=1%, signal=51%	7037/164
GO:0002708	positive regulation of lymphocyte mediated immunity	4	-0.98662286374481	-190437699563502	0.00294659300184162	0.00294659300184162	0.174971941797318	2	tags=50%, list=1%, signal=51%	7037/164
GO:0001906	cell killing	3	-0.991197838471477	-181009314044314	0.00300921572315215	0.00300921572315215	0.174971941797318	2	tags=67%, list=1%, signal=67%	3105/164
GO:0001909	leukocyte mediated cytotoxicity	3	-0.991197838471477	-181009314044314	0.00300921572315215	0.00300921572315215	0.174971941797318	2	tags=67%, list=1%, signal=67%	3105/164
GO:0001910	regulation of leukocyte mediated cytotoxicity	3	-0.991197838471477	-181009314044314	0.00300921572315215	0.00300921572315215	0.174971941797318	2	tags=67%, list=1%, signal=67%	3105/164
GO:0001912	positive regulation of leukocyte mediated cytotoxicity	3	-0.991197838471477	-181009314044314	0.00300921572315215	0.00300921572315215	0.174971941797318	2	tags=67%, list=1%, signal=67%	3105/164
GO:0002228	natural killer cell mediated immunity	3	-0.991197838471477	-181009314044314	0.00300921572315215	0.00300921572315215	0.174971941797318	2	tags=67%, list=1%, signal=67%	3105/164
GO:0002715	regulation of natural killer cell mediated immunity	3	-0.991197838471477	-181009314044314	0.00300921572315215	0.00300921572315215	0.174971941797318	2	tags=67%, list=1%, signal=67%	3105/164
GO:0031341	regulation of cell killing	3	-0.991197838471477	-181009314044314	0.00300921572315215	0.00300921572315215	0.174971941797318	2	tags=67%, list=1%, signal=67%	3105/164
GO:0031343	positive regulation of cell killing	3	-0.991197838471477	-181009314044314	0.00300921572315215	0.00300921572315215	0.174971941797318	2	tags=67%, list=1%, signal=67%	3105/164
GO:0042267	natural killer cell mediated cytotoxicity	3	-0.991197838471477	-181009314044314	0.00300921572315215	0.00300921572315215	0.174971941797318	2	tags=67%, list=1%, signal=67%	3105/164
GO:0042269	regulation of natural killer cell mediated cytotoxicity	3	-0.991197838471477	-181009314044314	0.00300921572315215	0.00300921572315215	0.174971941797318	2	tags=67%, list=1%, signal=67%	3105/164
GO:0032388	positive regulation of intracellular transport	9	0.683266495132886	195554833496974	0.00449704142011834	0.00449704142011834	0.193143408981169	9	tags=44%, list=6%, signal=44%	5594/10055/2040/5566
GO:0051222	positive regulation of protein transport	9	0.683266495132886	195554833496974	0.00449704142011834	0.00449704142011834	0.193143408981169	9	tags=44%, list=6%, signal=44%	5594/10055/2040/5566
GO:0090316	positive regulation of intracellular protein transport	9	0.683266495132886	195554833496974	0.00449704142011834	0.00449704142011834	0.193143408981169	9	tags=44%, list=6%, signal=44%	5594/10055/2040/5566
GO:1904951	positive regulation of establishment of protein localization	9	0.683266495132886	195554833496974	0.00449704142011834	0.00449704142011834	0.193143408981169	9	tags=44%, list=6%, signal=44%	5594/10055/2040/5566
GO:0071867	response to monoamine	4	0.857923152910084	184537972693593	0.00458715596330275	0.00458715596330275	0.193143408981169	11	tags=75%, list=7%, signal=72%	5594/5566/5595
GO:0071868	cellular response to monoamine stimulus	4	0.857923152910084	184537972693593	0.00458715596330275	0.00458715596330275	0.193143408981169	11	tags=75%, list=7%, signal=72%	5594/5566/5595
GO:0071869	response to catecholamine	4	0.857923152910084	184537972693593	0.00458715596330275	0.00458715596330275	0.193143408981169	11	tags=75%, list=7%, signal=72%	5594/5566/5595
GO:0071870	cellular response to catecholamine stimulus	4	0.857923152910084	184537972693593	0.00458715596330275	0.00458715596330275	0.193143408981169	11	tags=75%, list=7%, signal=72%	5594/5566/5595
GO:0045088	regulation of innate immune response	11	-0.955376821722523	-20507660885719	0.00485680790487356	0.00485680790487356	0.197680602443976	5	tags=27%, list=3%, signal=28%	5567/3055/164
GO:0042471	ear morphogenesis	5	0.789491938727179	183118384041561	0.00621255824273353	0.00621255824273353	0.237058143472727	11	tags=60%, list=7%, signal=58%	5594/51057/5595
GO:0090596	sensory organ morphogenesis	5	0.789491938727179	183118384041561	0.00621255824273353	0.00621255824273353	0.237058143472727	11	tags=60%, list=7%, signal=58%	5594/51057/5595
GO:0031347	regulation of defense response	14	-0.941844265841338	-204394515028579	0.00708420544195782	0.00708420544195782	0.254986910626126	5	tags=21%, list=3%, signal=23%	5567/3055/164
GO:0017038	protein import	5	0.784505642189296	18196183953543	0.00710006656312403	0.00710006656312403	0.254986910626126	3	tags=40%, list=2%, signal=41%	56993/5594
GO:0033157	regulation of intracellular protein transport	10	0.646386268536867	191824839516163	0.00772760202849553	0.00772760202849553	0.263192800943864	9	tags=40%, list=6%, signal=40%	5594/10055/2040/5566
GO:1903793	positive regulation of anion transport	10	0.645484754078805	191557301552167	0.00796908959188602	0.00796908959188602	0.263192800943864	9	tags=40%, list=6%, signal=40%	5594/10055/2040/5566
GO:0002831	regulation of response to biotic stimulus	13	-0.945445201112269	-204456745233353	0.00816593173281071	0.00816593173281071	0.263192800943864	5	tags=23%, list=3%, signal=24%	5567/3055/164
GO:0007032	endosome organization	3	0.870967741935484	170297477947253	0.00850340136054422	0.00850340136054422	0.263192800943864	23	tags=100%, list=15%, signal=87%	51510/8878/8027
GO:0051047	positive regulation of secretion	4	-0.986018226740646	-190320992679469	0.00902394106813996	0.00902394106813996	0.263192800943864	2	tags=50%, list=1%, signal=51%	23435/164
GO:1903532	positive regulation of secretion by cell	4	-0.986018226740646	-190320992679469	0.00902394106813996	0.00902394106813996	0.263192800943864	2	tags=50%, list=1%, signal=51%	23435/164
GO:0006914	autophagy	8	0.6719081214285	184517049965859	0.00905292479108635	0.00905292479108635	0.263192800943864	23	tags=62%, list=15%, signal=56%	56993/5566/5595/8878/8027
GO:0061919	process utilizing autophagic mechanism	8	0.6719081214285	184517049965859	0.00905292479108635	0.00905292479108635	0.263192800943864	23	tags=62%, list=15%, signal=56%	56993/5566/5595/8878/8027
GO:0048562	embryonic organ morphogenesis	6	0.732962798084549	1820799947362	0.01140174379611	0.01140174379611	0.295166798253541	11	tags=50%, list=7%, signal=48%	5594/51057/5595
GO:0048568	embryonic organ development	6	0.732962798084549	1820799947362	0.01140174379611	0.01140174379611	0.295166798253541	11	tags=50%, list=7%, signal=48%	5594/51057/5595
GO:0017157	regulation of exocytosis	3	-0.990483788770668	-180878916618572	0.0114726349445176	0.0114726349445176	0.295166798253541	2	tags=67%, list=1%, signal=67%	9545/164
GO:0045921	positive regulation of exocytosis	3	-0.990483788770668	-180878916618572	0.0114726349445176	0.0114726349445176	0.295166798253541	2	tags=67%, list=1%, signal=67%	9545/164
GO:0010038	response to metal ion	6	0.726056173989085	180364275899947	0.0127431254191818	0.0127431254191818	0.295166798253541	33	tags=83%, list=21%, signal=69%	5594/5595/7222/2664/2934
GO:0043583	ear development	6	0.725891628332219	180323400056842	0.0127431254191818	0.0127431254191818	0.295166798253541	11	tags=50%, list=7%, signal=48%	5594/51057/5595
GO:0046822	regulation of nucleocytoplasmic transport	3	0.844263455684251	165076076074366	0.0136054421768707	0.0136054421768707	0.295166798253541	9	tags=67%, list=6%, signal=64%	5594/5566
GO:0046824	positive regulation of nucleocytoplasmic transport	3	0.844263455684251	165076076074366	0.0136054421768707	0.0136054421768707	0.295166798253541	9	tags=67%, list=6%, signal=64%	5594/5566
GO:0031098	stress-activated protein kinase signaling cascade	4	0.803963509732903	172931335053135	0.0141983398864133	0.0141983398864133	0.295166798253541	13	tags=75%, list=8%, signal=71%	5594/5595/28988
GO:0051403	stress-activated MAPK cascade	4	0.803963509732903	172931335053135	0.0141983398864133	0.0141983398864133	0.295166798253541	13	tags=75%, list=8%, signal=71%	5594/5595/28988
GO:0002833	positive regulation of response to biotic stimulus	8	-0.966577075709013	-203029924629103	0.0143910143910144	0.0143910143910144	0.295166798253541	5	tags=38%, list=3%, signal=38%	5567/3055/164
GO:0045089	positive regulation of innate immune response	8	-0.966577075709013	-203029924629103	0.0143910143910144	0.0143910143910144	0.295166798253541	5	tags=38%, list=3%, signal=38%	5567/3055/164
GO:0000187	activation of MAPK activity	4	0.80196791094261	172502084771427	0.0146352118829183	0.0146352118829183	0.295166798253541	13	tags=75%, list=8%, signal=71%	5594/5595/28988
GO:0043405	regulation of MAP kinase activity	4	0.80196791094261	172502084771427	0.0146352118829183	0.0146352118829183	0.295166798253541	13	tags=75%, list=8%, signal=71%	5594/5595/28988
GO:0043406	positive regulation of MAP kinase activity	4	0.80196791094261	172502084771427	0.0146352118829183	0.0146352118829183	0.295166798253541	13	tags=75%, list=8%, signal=71%	5594/5595/28988
GO:0071902	positive regulation of protein serine/threonine kinase activity	4	0.80196791094261	172502084771427	0.0146352118829183	0.0146352118829183	0.295166798253541	13	tags=75%, list=8%, signal=71%	5594/5595/28988
GO:0043270	positive regulation of ion transport	12	0.57746355970549	182012692546171	0.0168595873175642	0.0168595873175642	0.295166798253541	9	tags=33%, list=6%, signal=34%	5594/10055/2040/5566
GO:0009636	response to toxic substance	3	0.832380173942535	162752576806926	0.0174319727891156	0.0174319727891156	0.295166798253541	11	tags=67%, list=7%, signal=63%	5594/5595
GO:0008543	fibroblast growth factor receptor signaling pathway	3	0.830922058362252	162467476229807	0.0187074829931973	0.0187074829931973	0.295166798253541	11	tags=67%, list=7%, signal=63%	5594/5595
GO:0030004	cellular monovalent inorganic cation homeostasis	3	0.830609251410457	162406314108169	0.0187074829931973	0.0187074829931973	0.295166798253541	11	tags=67%, list=7%, signal=63%	5594/5595
GO:0044344	cellular response to fibroblast growth factor stimulus	3	0.830922058362252	162467476229807	0.0187074829931973	0.0187074829931973	0.295166798253541	11	tags=67%, list=7%, signal=63%	5594/5595
GO:0055067	monovalent inorganic cation homeostasis	3	0.830609251410457	162406314108169	0.0187074829931973	0.0187074829931973	0.295166798253541	11	tags=67%, list=7%, signal=63%	5594/5595
GO:0071774	response to fibroblast growth factor	3	0.830922058362252	162467476229807	0.0187074829931973	0.0187074829931973	0.295166798253541	11	tags=67%, list=7%, signal=63%	5594/5595
GO:0051223	regulation of protein transport	11	0.574477633529058	175806182125308	0.0188351920693928	0.0188351920693928	0.295166798253541	9	tags=36%, list=6%, signal=37%	5594/10055/2040/5566
GO:0070201	regulation of establishment of protein localization	11	0.574477633529058	175806182125308	0.0188351920693928	0.0188351920693928	0.295166798253541	9	tags=36%, list=6%, signal=37%	5594/10055/2040/5566
GO:0090087	regulation of peptide transport	11	0.574477633529058	175806182125308	0.0188351920693928	0.0188351920693928	0.295166798253541	9	tags=36%, list=6%, signal=37%	5594/10055/2040/5566
GO:0048708	astrocyte differentiation	3	0.829803181811351	162248705952128	0.0189200680272109	0.0189200680272109	0.295166798253541	11	tags=67%, list=7%, signal=63%	5594/5595
GO:0060020	Bergmann glial cell differentiation	3	0.829803181811351	162248705952128	0.0189200680272109	0.0189200680272109	0.295166798253541	11	tags=67%, list=7%, signal=63%	5594/5595
GO:0043330	response to exogenous dsRNA	3	0.828671502979768	16202743248632	0.0191326530612245	0.0191326530612245	0.295166798253541	11	tags=67%, list=7%, signal=63%	5594/5595
GO:0043331	response to dsRNA	3	0.828671502979768	16202743248632	0.0191326530612245	0.0191326530612245	0.295166798253541	11	tags=67%, list=7%, signal=63%	5594/5595
GO:0046686	response to cadmium ion	3	0.829429015070354	162175546351312	0.0191326530612245	0.0191326530612245	0.295166798253541	11	tags=67%, list=7%, signal=63%	5594/5595
GO:0048015	phosphatidylinositol-mediated signaling	3	0.829429015070354	162175546351312	0.0191326530612245	0.0191326530612245	0.295166798253541	11	tags=67%, list=7%, signal=63%	5594/5595
GO:0048017	inositol lipid-mediated signaling	3	0.829429015070354	162175546351312	0.0191326530612245	0.0191326530612245	0.295166798253541	11	tags=67%, list=7%, signal=63%	5594/5595
GO:0071248	cellular response to metal ion	3	0.829429015070354	162175546351312	0.0191326530612245	0.0191326530612245	0.295166798253541	11	tags=67%, list=7%, signal=63%	5594/5595
GO:0071276	cellular response to cadmium ion	3	0.829429015070354	162175546351312	0.0191326530612245	0.0191326530612245	0.295166798253541	11	tags=67%, list=7%, signal=63%	5594/5595
GO:1903350	response to dopamine	3	0.829286642235226	162147708655858	0.0191326530612245	0.0191326530612245	0.295166798253541	11	tags=67%, list=7%, signal=63%	5594/5595
GO:1903351	cellular response to dopamine	3	0.829286642235226	162147708655858	0.0191326530612245	0.0191326530612245	0.295166798253541	11	tags=67%, list=7%, signal=63%	5594/5595
GO:0048193	Golgi vesicle transport	6	-0.975339637728504	-199172772159182	0.0193385143683354	0.0193385143683354	0.295166798253541	2	tags=33%, list=1%, signal=34%	832/164
GO:0007423	sensory organ development	8	0.636731516518601	174856974192419	0.0201949860724234	0.0201949860724234	0.295918367346939	11	tags=38%, list=7%, signal=37%	5594/51057/5595
GO:0019882	antigen processing and presentation	10	-0.956304297468199	-203948932581	0.0202933151432469	0.0202933151432469	0.295918367346939	2	tags=20%, list=1%, signal=21%	832/164
GO:0002478	antigen processing and presentation of exogenous peptide antigen	9	-0.960619111212984	-20356257596689	0.0218030801176674	0.0218030801176674	0.295918367346939	2	tags=22%, list=1%, signal=23%	832/164
GO:0019884	antigen processing and presentation of exogenous antigen	9	-0.960619111212984	-20356257596689	0.0218030801176674	0.0218030801176674	0.295918367346939	2	tags=22%, list=1%, signal=23%	832/164
GO:0048002	antigen processing and presentation of peptide antigen	9	-0.960619111212984	-20356257596689	0.0218030801176674	0.0218030801176674	0.295918367346939	2	tags=22%, list=1%, signal=23%	832/164
GO:0060341	regulation of cellular localization	18	0.491429506604771	17766664085442	0.0219498289623717	0.0219498289623717	0.295918367346939	33	tags=50%, list=21%, signal=45%	5594/10055/2040/5566/5595/8878/7222/2664/2934
GO:0045087	innate immune response	20	-0.91065730979229	-199173240396964	0.0220664976889817	0.0220664976889817	0.295918367346939	8	tags=20%, list=5%, signal=22%	3932/5567/3055/164
GO:0034599	cellular response to oxidative stress	3	0.820613178153712	160451814552058	0.022108843537415	0.022108843537415	0.295918367346939	11	tags=67%, list=7%, signal=63%	5594/5595
GO:0035051	cardiocyte differentiation	3	0.820613178153712	160451814552058	0.022108843537415	0.022108843537415	0.295918367346939	11	tags=67%, list=7%, signal=63%	5594/5595
GO:0070849	response to epidermal growth factor	3	0.820771292845308	160482730201294	0.022108843537415	0.022108843537415	0.295918367346939	11	tags=67%, list=7%, signal=63%	5594/5595
GO:0003006	developmental process involved in reproduction	6	0.690042322344451	171417843782216	0.0230270511960653	0.0230270511960653	0.295918367346939	11	tags=50%, list=7%, signal=48%	5594/5566/5595
GO:0032504	multicellular organism reproduction	6	0.690042322344451	171417843782216	0.0230270511960653	0.0230270511960653	0.295918367346939	11	tags=50%, list=7%, signal=48%	5594/5566/5595
GO:0048609	multicellular organismal reproductive process	6	0.690042322344451	171417843782216	0.0230270511960653	0.0230270511960653	0.295918367346939	11	tags=50%, list=7%, signal=48%	5594/5566/5595
GO:0032880	regulation of protein localization	19	0.480223325191457	176380371280833	0.0230564587644103	0.0230564587644103	0.295918367346939	9	tags=26%, list=6%, signal=28%	5594/51057/10055/2040/5566
GO:0006898	receptor-mediated endocytosis	5	-0.979649100725632	-196186416780511	0.0232473665092626	0.0232473665092626	0.295918367346939	2	tags=40%, list=1%, signal=41%	2017/164
GO:0006952	defense response	25	-0.88969304288685	-195012500067175	0.0233323790438019	0.0233323790438019	0.295918367346939	8	tags=16%, list=5%, signal=18%	3932/5567/3055/164
GO:0002495	antigen processing and presentation of peptide antigen via MHC class II	3	-0.98897954582137	-180604216680941	0.0240737257852172	0.0240737257852172	0.295918367346939	2	tags=67%, list=1%, signal=67%	832/164
GO:0002504	antigen processing and presentation of peptide or polysaccharide antigen via MHC class II	3	-0.98897954582137	-180604216680941	0.0240737257852172	0.0240737257852172	0.295918367346939	2	tags=67%, list=1%, signal=67%	832/164
GO:0019886	antigen processing and presentation of exogenous peptide antigen via MHC class II	3	-0.98897954582137	-180604216680941	0.0240737257852172	0.0240737257852172	0.295918367346939	2	tags=67%, list=1%, signal=67%	832/164
GO:0033044	regulation of chromosome organization	3	0.81471746952134	159299045898912	0.024234693877551	0.024234693877551	0.295918367346939	11	tags=67%, list=7%, signal=63%	5594/5595
GO:0031349	positive regulation of defense response	9	-0.960152705405504	-203463740990042	0.0254369268039453	0.0254369268039453	0.306780812975878	5	tags=33%, list=3%, signal=34%	5567/3055/164
GO:0010035	response to inorganic substance	7	0.654777391382397	171491805822968	0.0260548766428407	0.0260548766428407	0.306780812975878	33	tags=71%, list=21%, signal=59%	5594/5595/7222/2664/2934
GO:0071407	cellular response to organic cyclic compound	7	0.654966018072566	17154120876838	0.0260548766428407	0.0260548766428407	0.306780812975878	11	tags=43%, list=7%, signal=42%	5594/5566/5595
GO:0007411	axon guidance	6	0.682304438113183	169495626278435	0.0263805052537447	0.0263805052537447	0.306780812975878	19	tags=67%, list=12%, signal=61%	5594/1400/5595/10381
GO:0097485	neuron projection guidance	6	0.682304438113183	169495626278435	0.0263805052537447	0.0263805052537447	0.306780812975878	19	tags=67%, list=12%, signal=61%	5594/1400/5595/10381
GO:0006626	protein targeting to mitochondrion	4	0.768604961725785	165325764852016	0.0266491917868065	0.0266491917868065	0.306981752459737	7	tags=50%, list=4%, signal=49%	56993/10055
GO:0018105	peptidyl-serine phosphorylation	6	0.679929496703031	16890565183418	0.0277218868768165	0.0277218868768165	0.311266505845639	11	tags=50%, list=7%, signal=48%	5594/5566/5595
GO:0018209	peptidyl-serine modification	6	0.679929496703031	16890565183418	0.0277218868768165	0.0277218868768165	0.311266505845639	11	tags=50%, list=7%, signal=48%	5594/5566/5595
GO:0098542	defense response to other organism	22	-0.900692971084305	-19736956460781	0.0277859023106171	0.0277859023106171	0.311266505845639	8	tags=18%, list=5%, signal=20%	3932/5567/3055/164
GO:0030334	regulation of cell migration	8	0.619806025894571	170208955364292	0.0285515320334262	0.0285515320334262	0.316935666591142	11	tags=38%, list=7%, signal=37%	5594/51057/5595
GO:0009266	response to temperature stimulus	5	0.718404907308114	166630131684282	0.0297315287330819	0.0297315287330819	0.321272224782254	11	tags=60%, list=7%, signal=58%	5594/5566/5595
GO:0009408	response to heat	5	0.718404907308114	166630131684282	0.0297315287330819	0.0297315287330819	0.321272224782254	11	tags=60%, list=7%, signal=58%	5594/5566/5595
GO:0034605	cellular response to heat	5	0.718404907308114	166630131684282	0.0297315287330819	0.0297315287330819	0.321272224782254	11	tags=60%, list=7%, signal=58%	5594/5566/5595
GO:0048667	cell morphogenesis involved in neuron differentiation	15	0.501135521121193	169421169179994	0.0300568643379366	0.0300568643379366	0.321938713130254	19	tags=40%, list=12%, signal=39%	5594/51057/1400/5595/28988/10381
GO:0051054	positive regulation of DNA metabolic process	5	0.710999826310291	164912563208277	0.0328378078544486	0.0328378078544486	0.348666884312681	17	tags=60%, list=11%, signal=55%	5594/5595/2521
GO:0007041	lysosomal transport	3	-0.982035991962252	-179336207538582	0.0349821327816438	0.0349821327816438	0.353284364672498	2	tags=67%, list=1%, signal=67%	55737/164
GO:0040012	regulation of locomotion	9	0.582606010430458	166745218996734	0.0352662721893491	0.0352662721893491	0.353284364672498	11	tags=33%, list=7%, signal=33%	5594/51057/5595
GO:2000145	regulation of cell motility	9	0.582606010430458	166745218996734	0.0352662721893491	0.0352662721893491	0.353284364672498	11	tags=33%, list=7%, signal=33%	5594/51057/5595
GO:0003015	heart process	3	0.793548387096774	155159924351942	0.0357142857142857	0.0357142857142857	0.353284364672498	35	tags=100%, list=22%, signal=79%	5566/2934/476
GO:0006941	striated muscle contraction	3	0.793548387096774	155159924351942	0.0357142857142857	0.0357142857142857	0.353284364672498	35	tags=100%, list=22%, signal=79%	5566/2934/476
GO:0008015	blood circulation	3	0.793548387096774	155159924351942	0.0357142857142857	0.0357142857142857	0.353284364672498	35	tags=100%, list=22%, signal=79%	5566/2934/476
GO:0060047	heart contraction	3	0.793548387096774	155159924351942	0.0357142857142857	0.0357142857142857	0.353284364672498	35	tags=100%, list=22%, signal=79%	5566/2934/476
GO:0060048	cardiac muscle contraction	3	0.793548387096774	155159924351942	0.0357142857142857	0.0357142857142857	0.353284364672498	35	tags=100%, list=22%, signal=79%	5566/2934/476
GO:0043408	regulation of MAPK cascade	5	0.701268332300098	162655395819931	0.036165964055913	0.036165964055913	0.353284364672498	13	tags=60%, list=8%, signal=57%	5594/5595/28988
GO:0043410	positive regulation of MAPK cascade	5	0.701268332300098	162655395819931	0.036165964055913	0.036165964055913	0.353284364672498	13	tags=60%, list=8%, signal=57%	5594/5595/28988
GO:0001503	ossification	7	0.631032198688767	165272736520578	0.0366612866036431	0.0366612866036431	0.3533087286292	11	tags=43%, list=7%, signal=42%	5594/5566/5595
GO:0021700	developmental maturation	4	-0.981006241802009	-189353580594229	0.0368324125230203	0.0368324125230203	0.3533087286292	2	tags=50%, list=1%, signal=51%	816/164
GO:0032872	regulation of stress-activated MAPK cascade	3	0.79043295971404	15455077501097	0.0374149659863946	0.0374149659863946	0.3533087286292	11	tags=67%, list=7%, signal=63%	5594/5595
GO:0070302	regulation of stress-activated protein kinase signaling cascade	3	0.79043295971404	15455077501097	0.0374149659863946	0.0374149659863946	0.3533087286292	11	tags=67%, list=7%, signal=63%	5594/5595
GO:0050690	regulation of defense response to virus by virus	3	-0.974193548387097	-177904046090208	0.0376151965394019	0.0376151965394019	0.3533087286292	8	tags=100%, list=5%, signal=97%	3055/164
GO:0048308	organelle inheritance	3	0.788181770654256	154110607366631	0.039328231292517	0.039328231292517	0.363715713628958	11	tags=67%, list=7%, signal=63%	5594/5595
GO:0048313	Golgi inheritance	3	0.788181770654256	154110607366631	0.039328231292517	0.039328231292517	0.363715713628958	11	tags=67%, list=7%, signal=63%	5594/5595
GO:1903827	regulation of cellular protein localization	16	0.471497112543896	162799759761249	0.0398680230959582	0.0398680230959582	0.363715713628958	9	tags=25%, list=6%, signal=26%	5594/10055/2040/5566
GO:0071241	cellular response to inorganic substance	4	0.73832621392643	158812851993049	0.0408475316732197	0.0408475316732197	0.363715713628958	11	tags=50%, list=7%, signal=48%	5594/5595
GO:0051046	regulation of secretion	5	-0.976024377681958	-195460522758627	0.0410461314929168	0.0410461314929168	0.363715713628958	2	tags=40%, list=1%, signal=41%	6513/164
GO:1903530	regulation of secretion by cell	5	-0.976024377681958	-195460522758627	0.0410461314929168	0.0410461314929168	0.363715713628958	2	tags=40%, list=1%, signal=41%	6513/164
GO:0000904	cell morphogenesis involved in differentiation	16	0.468575093255808	16179083727697	0.0423425900467418	0.0423425900467418	0.363715713628958	19	tags=38%, list=12%, signal=37%	5594/51057/1400/5595/28988/10381
GO:0007034	vacuolar transport	4	-0.977153743479219	-188609972326952	0.0432780847145488	0.0432780847145488	0.363715713628958	2	tags=50%, list=1%, signal=51%	55737/164
GO:0030595	leukocyte chemotaxis	3	0.783585180413406	153211851089579	0.0433673469387755	0.0433673469387755	0.363715713628958	11	tags=67%, list=7%, signal=63%	5594/5595
GO:0060326	cell chemotaxis	3	0.783585180413406	153211851089579	0.0433673469387755	0.0433673469387755	0.363715713628958	11	tags=67%, list=7%, signal=63%	5594/5595
GO:0071621	granulocyte chemotaxis	3	0.783585180413406	153211851089579	0.0433673469387755	0.0433673469387755	0.363715713628958	11	tags=67%, list=7%, signal=63%	5594/5595
GO:0097529	myeloid leukocyte migration	3	0.783585180413406	153211851089579	0.0433673469387755	0.0433673469387755	0.363715713628958	11	tags=67%, list=7%, signal=63%	5594/5595
GO:0097530	granulocyte migration	3	0.783585180413406	153211851089579	0.0433673469387755	0.0433673469387755	0.363715713628958	11	tags=67%, list=7%, signal=63%	5594/5595
GO:0045893	positive regulation of transcription, DNA-templated	14	0.488322239069112	161789191638919	0.0435011863959926	0.0435011863959926	0.363715713628958	31	tags=57%, list=20%, signal=50%	5594/5595/5704/2521/10589/8878/7555/5094
GO:1902680	positive regulation of RNA biosynthetic process	14	0.488322239069112	161789191638919	0.0435011863959926	0.0435011863959926	0.363715713628958	31	tags=57%, list=20%, signal=50%	5594/5595/5704/2521/10589/8878/7555/5094
GO:1903508	positive regulation of nucleic acid-templated transcription	14	0.488322239069112	161789191638919	0.0435011863959926	0.0435011863959926	0.363715713628958	31	tags=57%, list=20%, signal=50%	5594/5595/5704/2521/10589/8878/7555/5094
GO:0045944	positive regulation of transcription by RNA polymerase II	9	0.569440155287177	162977074899622	0.0437869822485207	0.0437869822485207	0.363715713628958	40	tags=78%, list=25%, signal=62%	5595/5704/10589/8878/7555/5094/84836
GO:0051270	regulation of cellular component movement	10	0.550340568877762	163321834702912	0.0451581743540208	0.0451581743540208	0.37163244502694	11	tags=30%, list=7%, signal=30%	5594/51057/5595
GO:0070663	regulation of leukocyte proliferation	4	0.731151375589722	157269555117835	0.045653123634775	0.045653123634775	0.37163244502694	11	tags=50%, list=7%, signal=48%	5594/5595
GO:0070665	positive regulation of leukocyte proliferation	4	0.731151375589722	157269555117835	0.045653123634775	0.045653123634775	0.37163244502694	11	tags=50%, list=7%, signal=48%	5594/5595
GO:0038095	Fc-epsilon receptor signaling pathway	6	0.640531380735952	159118512887089	0.0482897384305835	0.0482897384305835	0.390492133701477	16	tags=50%, list=10%, signal=47%	5594/5595/5704
GO:0072359	circulatory system development	8	0.587868854447509	161438481438278	0.0496750232126277	0.0496750232126277	0.397669162437895	11	tags=38%, list=7%, signal=37%	5594/51057/5595
GO:0044070	regulation of anion transport	14	0.481575394407084	159553851003883	0.0498286316899552	0.0498286316899552	0.397669162437895	9	tags=29%, list=6%, signal=30%	5594/10055/2040/5566

## Sheet: SKOV-3_GSEA
Table S6. GSEA lists of MCF-7 and SKOV-3 samples
ID	Description	setSize	enrichmentScore	NES	pvalue	p.adjust	qvalues	rank	leading_edge	core_enrichment
GO:0006915	apoptotic process	13	0.642857142857143	221395244155283	0.000524109014675052	0.000524109014675052	0.0940061710870013	33	tags=100%, list=48%, signal=64%	3066/8878/378/2773/3303/3304/3309/1514/10397/7311/2782/10961/51060
GO:0006986	response to unfolded protein	5	0.828125	202282379122581	0.00074878322725571	0.00074878322725571	0.0940061710870013	16	tags=100%, list=23%, signal=83%	6782/2673/3303/3304/3309
GO:0034620	cellular response to unfolded protein	5	0.828125	202282379122581	0.00074878322725571	0.00074878322725571	0.0940061710870013	16	tags=100%, list=23%, signal=83%	6782/2673/3303/3304/3309
GO:0035966	response to topologically incorrect protein	5	0.828125	202282379122581	0.00074878322725571	0.00074878322725571	0.0940061710870013	16	tags=100%, list=23%, signal=83%	6782/2673/3303/3304/3309
GO:0035967	cellular response to topologically incorrect protein	5	0.828125	202282379122581	0.00074878322725571	0.00074878322725571	0.0940061710870013	16	tags=100%, list=23%, signal=83%	6782/2673/3303/3304/3309
GO:0010033	response to organic substance	21	0.522279714483625	210127639025882	0.00117765814266487	0.00117765814266487	0.0940061710870013	19	tags=57%, list=28%, signal=60%	6782/3066/975/8878/2673/2773/3303/3304/6520/3309/682/1514
GO:0050896	response to stimulus	40	0.472712270535573	207483267770871	0.00145325367350234	0.00145325367350234	0.0940061710870013	17	tags=40%, list=25%, signal=72%	6782/3066/59345/2495/643246/975/8878/5660/2673/378/2773/3303/3304/6520/3309/682
GO:0043066	negative regulation of apoptotic process	9	0.678396319761562	204295708857012	0.00181818181818182	0.00181818181818182	0.0940061710870013	16	tags=78%, list=23%, signal=69%	3066/8878/378/2773/3303/3304/3309
GO:0043069	negative regulation of programmed cell death	9	0.678396319761562	204295708857012	0.00181818181818182	0.00181818181818182	0.0940061710870013	16	tags=78%, list=23%, signal=69%	3066/8878/378/2773/3303/3304/3309
GO:0060548	negative regulation of cell death	9	0.678396319761562	204295708857012	0.00181818181818182	0.00181818181818182	0.0940061710870013	16	tags=78%, list=23%, signal=69%	3066/8878/378/2773/3303/3304/3309
GO:0042127	regulation of cell population proliferation	8	0.705298317279402	20359749777852	0.00183688464364438	0.00183688464364438	0.0940061710870013	13	tags=75%, list=19%, signal=69%	3066/2495/975/2773/3303/3304
GO:0051716	cellular response to stimulus	33	0.472686567021622	20757042142534	0.00210765239948119	0.00210765239948119	0.0940061710870013	31	tags=67%, list=45%, signal=70%	6782/3066/59345/643246/975/8878/5660/2673/378/2773/3303/3304/3309/682/1514/6396/9361/10397/7311/2782/3015/10961
GO:0012501	programmed cell death	14	0.574628294491732	203018788555463	0.00244584206848358	0.00244584206848358	0.0940061710870013	33	tags=93%, list=48%, signal=61%	3066/8878/378/2773/3303/3304/3309/1514/10397/7311/2782/10961/51060
GO:0001816	cytokine production	4	0.861538461538462	193880639305335	0.0026355421686747	0.0026355421686747	0.0940061710870013	13	tags=100%, list=19%, signal=86%	3066/975/3303/3304
GO:0001817	regulation of cytokine production	4	0.861538461538462	193880639305335	0.0026355421686747	0.0026355421686747	0.0940061710870013	13	tags=100%, list=19%, signal=86%	3066/975/3303/3304
GO:0001819	positive regulation of cytokine production	4	0.861538461538462	193880639305335	0.0026355421686747	0.0026355421686747	0.0940061710870013	13	tags=100%, list=19%, signal=86%	3066/975/3303/3304
GO:0031331	positive regulation of cellular catabolic process	4	0.861538461538462	193880639305335	0.0026355421686747	0.0026355421686747	0.0940061710870013	13	tags=100%, list=19%, signal=86%	975/2773/3303/3304
GO:0031400	negative regulation of protein modification process	4	0.861538461538462	193880639305335	0.0026355421686747	0.0026355421686747	0.0940061710870013	13	tags=100%, list=19%, signal=86%	3066/8878/3303/3304
GO:0006457	protein folding	8	0.68899922231698	198892460393483	0.00293901542983101	0.00293901542983101	0.0940061710870013	16	tags=75%, list=23%, signal=65%	6782/59345/2773/3303/3304/3309
GO:0044409	entry into host	5	0.78125	19083243313451	0.00318232871583677	0.00318232871583677	0.0940061710870013	19	tags=100%, list=28%, signal=78%	975/3303/3304/682/1514
GO:0046718	viral entry into host cell	5	0.78125	19083243313451	0.00318232871583677	0.00318232871583677	0.0940061710870013	19	tags=100%, list=28%, signal=78%	975/3303/3304/682/1514
GO:0042981	regulation of apoptotic process	11	0.620689655172414	200738571357001	0.00319943121222894	0.00319943121222894	0.0940061710870013	33	tags=100%, list=48%, signal=62%	3066/8878/378/2773/3303/3304/3309/10397/7311/10961/51060
GO:0043067	regulation of programmed cell death	11	0.620689655172414	200738571357001	0.00319943121222894	0.00319943121222894	0.0940061710870013	33	tags=100%, list=48%, signal=62%	3066/8878/378/2773/3303/3304/3309/10397/7311/10961/51060
GO:0070887	cellular response to chemical stimulus	20	0.490712081788936	194716665707081	0.00487640827307886	0.00487640827307886	0.119509137026575	30	tags=75%, list=43%, signal=60%	6782/3066/8878/2673/2773/3303/3304/3309/682/1514/9361/10397/7311/2782/3015
GO:0042221	response to chemical	24	0.465486365134562	193114123149397	0.00500417014178482	0.00500417014178482	0.119509137026575	30	tags=71%, list=43%, signal=61%	6782/3066/975/8878/2673/2773/3303/3304/6520/3309/682/1514/9361/10397/7311/2782/3015
GO:0031399	regulation of protein modification process	8	0.648746302006134	187272705103014	0.00569434239529758	0.00569434239529758	0.119509137026575	16	tags=75%, list=23%, signal=65%	3066/975/8878/3303/3304/3309
GO:0006458	'de novo' protein folding	4	0.815384615384615	183494176485406	0.00583584337349398	0.00583584337349398	0.119509137026575	16	tags=100%, list=23%, signal=82%	6782/3303/3304/3309
GO:0031396	regulation of protein ubiquitination	4	0.815384615384615	183494176485406	0.00583584337349398	0.00583584337349398	0.119509137026575	16	tags=100%, list=23%, signal=82%	8878/3303/3304/3309
GO:0042026	protein refolding	4	0.815384615384615	183494176485406	0.00583584337349398	0.00583584337349398	0.119509137026575	16	tags=100%, list=23%, signal=82%	6782/3303/3304/3309
GO:0051084	'de novo' posttranslational protein folding	4	0.815384615384615	183494176485406	0.00583584337349398	0.00583584337349398	0.119509137026575	16	tags=100%, list=23%, signal=82%	6782/3303/3304/3309
GO:0051085	chaperone cofactor-dependent protein refolding	4	0.815384615384615	183494176485406	0.00583584337349398	0.00583584337349398	0.119509137026575	16	tags=100%, list=23%, signal=82%	6782/3303/3304/3309
GO:0061077	chaperone-mediated protein folding	4	0.815384615384615	183494176485406	0.00583584337349398	0.00583584337349398	0.119509137026575	16	tags=100%, list=23%, signal=82%	6782/3303/3304/3309
GO:1903320	regulation of protein modification by small protein conjugation or removal	4	0.815384615384615	183494176485406	0.00583584337349398	0.00583584337349398	0.119509137026575	16	tags=100%, list=23%, signal=82%	8878/3303/3304/3309
GO:0007165	signal transduction	26	0.441297654718943	186852873093399	0.00793126239259749	0.00793126239259749	0.151103141605418	39	tags=85%, list=57%, signal=59%	3066/59345/975/8878/5660/2673/378/2773/3303/3304/3309/682/1514/6396/10397/7311/2782/10961/51060/8895/5908/7879
GO:0032269	negative regulation of cellular protein metabolic process	5	0.734375	17938248714644	0.00804941969299888	0.00804941969299888	0.151103141605418	22	tags=100%, list=32%, signal=73%	3066/8878/3303/3304/1656
GO:0051248	negative regulation of protein metabolic process	5	0.734375	17938248714644	0.00804941969299888	0.00804941969299888	0.151103141605418	22	tags=100%, list=32%, signal=73%	3066/8878/3303/3304/1656
GO:0008219	cell death	15	0.513589780151195	186217354998809	0.00831744931554323	0.00831744931554323	0.151914721495839	33	tags=87%, list=48%, signal=58%	3066/8878/378/2773/3303/3304/3309/1514/10397/7311/2782/10961/51060
GO:0009719	response to endogenous stimulus	12	0.551540861273932	184746851194737	0.00861008610086101	0.00861008610086101	0.153121198802016	28	tags=83%, list=41%, signal=60%	3066/975/2773/3303/3309/682/1514/9361/7311/2782
GO:0010941	regulation of cell death	12	0.543951821939999	182204789093847	0.0112458267439817	0.0112458267439817	0.190240496219709	33	tags=92%, list=48%, signal=58%	3066/8878/378/2773/3303/3304/3309/10397/7311/10961/51060
GO:0007154	cell communication	29	0.41784061621248	179839042845409	0.0117355371900826	0.0117355371900826	0.190240496219709	21	tags=52%, list=30%, signal=62%	3066/59345/643246/975/8878/5660/2673/378/2773/3303/3304/3309/682/1514/6396
GO:0030036	actin cytoskeleton organization	5	-0.709954378734273	-182428455006217	0.0117370892018779	0.0117370892018779	0.190240496219709	13	tags=80%, list=19%, signal=70%	7171/1266/5357/1627
GO:0031397	negative regulation of protein ubiquitination	3	0.848484848484849	171313581351327	0.0128763491762924	0.0128763491762924	0.190240496219709	13	tags=100%, list=19%, signal=85%	8878/3303/3304
GO:0031647	regulation of protein stability	3	0.848484848484849	171313581351327	0.0128763491762924	0.0128763491762924	0.190240496219709	13	tags=100%, list=19%, signal=85%	975/3303/3304
GO:1903321	negative regulation of protein modification by small protein conjugation or removal	3	0.848484848484849	171313581351327	0.0128763491762924	0.0128763491762924	0.190240496219709	13	tags=100%, list=19%, signal=85%	8878/3303/3304
GO:1903364	positive regulation of cellular protein catabolic process	3	0.848484848484849	171313581351327	0.0128763491762924	0.0128763491762924	0.190240496219709	13	tags=100%, list=19%, signal=85%	975/3303/3304
GO:0044770	cell cycle phase transition	5	-0.703125	-180673591527008	0.0132309005548442	0.0132309005548442	0.190240496219709	25	tags=100%, list=36%, signal=69%	5708/55920/6241/5721
GO:0044772	mitotic cell cycle phase transition	5	-0.703125	-180673591527008	0.0132309005548442	0.0132309005548442	0.190240496219709	25	tags=100%, list=36%, signal=69%	5708/55920/6241/5721
GO:0019058	viral life cycle	9	0.587923958399105	177050403040779	0.0174545454545455	0.0174545454545455	0.245741626794258	27	tags=89%, list=39%, signal=62%	975/3303/3304/682/1514/6396/1656/7311
GO:0045944	positive regulation of transcription by RNA polymerase II	7	0.629032258064516	173386786934468	0.0182052225082751	0.0182052225082751	0.246057954743424	30	tags=100%, list=43%, signal=63%	3066/975/8878/378/3309/7311/3015
GO:0051172	negative regulation of nitrogen compound metabolic process	7	0.629032258064516	173386786934468	0.0182052225082751	0.0182052225082751	0.246057954743424	30	tags=100%, list=43%, signal=63%	3066/8878/3303/3304/1656/7311/3015
GO:0016192	vesicle-mediated transport	18	0.449175945489291	171975674316522	0.0212802179094314	0.0212802179094314	0.281979358056862	39	tags=89%, list=57%, signal=52%	2495/975/8878/5660/378/2773/3303/3304/1514/6396/7311/9554/8895/5878/5908/7879
GO:0010638	positive regulation of organelle organization	3	0.818181818181818	165195239160208	0.0221548949062678	0.0221548949062678	0.287923937850686	15	tags=100%, list=22%, signal=82%	3303/3304/989
GO:0006950	response to stress	24	0.410437096799352	170276093980709	0.023185988323603	0.023185988323603	0.290314297203932	13	tags=38%, list=19%, signal=47%	6782/3066/643246/975/8878/2673/378/3303/3304
GO:0023052	signaling	27	0.397796592301538	169170082728962	0.0231980115990058	0.0231980115990058	0.290314297203932	21	tags=52%, list=30%, signal=59%	3066/59345/975/8878/5660/2673/378/2773/3303/3304/3309/682/1514/6396
GO:0071310	cellular response to organic substance	17	0.452956743495659	170374246125094	0.0244490358126722	0.0244490358126722	0.300321215838332	19	tags=53%, list=28%, signal=51%	6782/3066/8878/2673/2773/3303/3304/3309/1514
GO:1902531	regulation of intracellular signal transduction	10	0.542372881355932	170304812445127	0.0249687890137328	0.0249687890137328	0.300321215838332	37	tags=100%, list=54%, signal=54%	3066/975/8878/3303/3304/6396/7311/10961/51060/5908
GO:0048511	rhythmic process	3	0.803030303030303	162136068064649	0.0257526983525847	0.0257526983525847	0.300321215838332	16	tags=100%, list=23%, signal=80%	3066/2673/3309
GO:0051701	interaction with host	6	0.63980506321359	167326406289818	0.0269273330874216	0.0269273330874216	0.300321215838332	19	tags=83%, list=28%, signal=66%	975/3303/3304/682/1514
GO:0052126	movement in host environment	6	0.63980506321359	167326406289818	0.0269273330874216	0.0269273330874216	0.300321215838332	19	tags=83%, list=28%, signal=66%	975/3303/3304/682/1514
GO:0009408	response to heat	4	0.738461538461539	166183405118859	0.0271084337349398	0.0271084337349398	0.300321215838332	21	tags=100%, list=30%, signal=74%	3066/3303/3304/6396
GO:0034605	cellular response to heat	4	0.738461538461539	166183405118859	0.0271084337349398	0.0271084337349398	0.300321215838332	21	tags=100%, list=30%, signal=74%	3066/3303/3304/6396
GO:0032501	multicellular organismal process	30	0.384447464034933	166995415548507	0.0279366116647607	0.0279366116647607	0.304504324087884	19	tags=47%, list=28%, signal=60%	3066/59345/975/5660/2673/378/2773/3303/3304/989/3309/682/1674/1514
GO:1901698	response to nitrogen compound	9	0.558518656815143	168195141365183	0.0285454545454545	0.0285454545454545	0.306201868307131	17	tags=67%, list=25%, signal=58%	3066/975/2773/6520/3309/682
GO:0031324	negative regulation of cellular metabolic process	8	0.573770491803279	165629540817437	0.0312270389419544	0.0312270389419544	0.319599965974295	34	tags=100%, list=49%, signal=57%	3066/8878/3303/3304/1656/7311/3015/9554
GO:0050900	leukocyte migration	3	0.787878787878788	15907689696909	0.0325695890929748	0.0325695890929748	0.319599965974295	17	tags=100%, list=25%, signal=79%	975/6520/682
GO:0044093	positive regulation of molecular function	10	0.527502652271969	165635567978425	0.0335295166755841	0.0335295166755841	0.319599965974295	13	tags=60%, list=19%, signal=57%	3066/975/378/2773/3303/3304
GO:0022603	regulation of anatomical structure morphogenesis	6	-0.593658374216862	-16390868450236	0.0374564459930314	0.0374564459930314	0.319599965974295	22	tags=83%, list=32%, signal=62%	3848/5708/55920/5721/1627
GO:0007346	regulation of mitotic cell cycle	4	-0.692307692307692	-162206728786616	0.0381436745073109	0.0381436745073109	0.319599965974295	25	tags=100%, list=36%, signal=68%	5708/55920/5721
GO:0010948	negative regulation of cell cycle process	4	-0.692307692307692	-162206728786616	0.0381436745073109	0.0381436745073109	0.319599965974295	25	tags=100%, list=36%, signal=68%	5708/6241/5721
GO:0045786	negative regulation of cell cycle	4	-0.692307692307692	-162206728786616	0.0381436745073109	0.0381436745073109	0.319599965974295	25	tags=100%, list=36%, signal=68%	5708/6241/5721
GO:1901987	regulation of cell cycle phase transition	4	-0.692307692307692	-162206728786616	0.0381436745073109	0.0381436745073109	0.319599965974295	25	tags=100%, list=36%, signal=68%	5708/55920/5721
GO:1901990	regulation of mitotic cell cycle phase transition	4	-0.692307692307692	-162206728786616	0.0381436745073109	0.0381436745073109	0.319599965974295	25	tags=100%, list=36%, signal=68%	5708/55920/5721
GO:0033554	cellular response to stress	20	0.41267558945977	163751449740894	0.0383386581469649	0.0383386581469649	0.319599965974295	33	tags=75%, list=48%, signal=55%	6782/3066/643246/8878/2673/3303/3304/3309/6396/9361/10397/7311/2782/10961/51060
GO:0032270	positive regulation of cellular protein metabolic process	9	0.539852778920681	162574004214516	0.0385454545454545	0.0385454545454545	0.319599965974295	16	tags=67%, list=23%, signal=59%	3066/975/8878/3303/3304/3309
GO:0009890	negative regulation of biosynthetic process	6	0.619047619047619	161897770701021	0.0387310955367023	0.0387310955367023	0.319599965974295	30	tags=100%, list=43%, signal=62%	3066/8878/3303/1656/7311/3015
GO:0010558	negative regulation of macromolecule biosynthetic process	6	0.619047619047619	161897770701021	0.0387310955367023	0.0387310955367023	0.319599965974295	30	tags=100%, list=43%, signal=62%	3066/8878/3303/1656/7311/3015
GO:0031327	negative regulation of cellular biosynthetic process	6	0.619047619047619	161897770701021	0.0387310955367023	0.0387310955367023	0.319599965974295	30	tags=100%, list=43%, signal=62%	3066/8878/3303/1656/7311/3015
GO:2000113	negative regulation of cellular macromolecule biosynthetic process	6	0.619047619047619	161897770701021	0.0387310955367023	0.0387310955367023	0.319599965974295	30	tags=100%, list=43%, signal=62%	3066/8878/3303/1656/7311/3015
GO:0001932	regulation of protein phosphorylation	5	0.659096970412792	160994660525386	0.038749532010483	0.038749532010483	0.319599965974295	7	tags=60%, list=10%, signal=58%	3066/975/8878
GO:0001934	positive regulation of protein phosphorylation	5	0.659096970412792	160994660525386	0.038749532010483	0.038749532010483	0.319599965974295	7	tags=60%, list=10%, signal=58%	3066/975/8878
GO:0042327	positive regulation of phosphorylation	5	0.659096970412792	160994660525386	0.038749532010483	0.038749532010483	0.319599965974295	7	tags=60%, list=10%, signal=58%	3066/975/8878
GO:0008284	positive regulation of cell population proliferation	4	0.709645415175935	159698623934583	0.0387801204819277	0.0387801204819277	0.319599965974295	11	tags=75%, list=16%, signal=67%	3066/975/2773
GO:0034599	cellular response to oxidative stress	4	0.707692307692308	15925909657224	0.0404743975903614	0.0404743975903614	0.325621093396141	23	tags=100%, list=33%, signal=71%	3066/3303/3304/9361
GO:0062197	cellular response to chemical stress	4	0.707692307692308	15925909657224	0.0404743975903614	0.0404743975903614	0.325621093396141	23	tags=100%, list=33%, signal=71%	3066/3303/3304/9361
GO:0030029	actin filament-based process	6	-0.58674538362856	-16200001237287	0.0426829268292683	0.0426829268292683	0.337279349957971	13	tags=67%, list=19%, signal=59%	7171/1266/5357/1627
GO:0007186	G protein-coupled receptor signaling pathway	4	0.701127353835439	157781719174013	0.042921686746988	0.042921686746988	0.337279349957971	11	tags=75%, list=16%, signal=67%	59345/5660/2773
GO:0007417	central nervous system development	8	0.548944461319796	158463044652088	0.0464731814842028	0.0464731814842028	0.34314636821655	16	tags=62%, list=23%, signal=54%	3066/59345/378/2773/3309
GO:0010628	positive regulation of gene expression	6	0.607108605776753	158775394370915	0.0470306160088528	0.0470306160088528	0.34314636821655	13	tags=67%, list=19%, signal=59%	3066/975/3303/3304
GO:0032268	regulation of cellular protein metabolic process	10	0.5065800805148	159065890950941	0.0477973961120029	0.0477973961120029	0.34314636821655	31	tags=90%, list=45%, signal=58%	3066/975/8878/3303/3304/3309/1656/7311/10961
GO:0016477	cell migration	8	0.546868820149171	157863872162558	0.0479426891991183	0.0479426891991183	0.34314636821655	20	tags=75%, list=29%, signal=60%	975/378/6520/3309/682/9168
GO:0000086	G2/M transition of mitotic cell cycle	3	-0.742424242424242	-155218350331712	0.048238255033557	0.048238255033557	0.34314636821655	21	tags=100%, list=30%, signal=73%	55920/5721
GO:0010389	regulation of G2/M transition of mitotic cell cycle	3	-0.742424242424242	-155218350331712	0.048238255033557	0.048238255033557	0.34314636821655	21	tags=100%, list=30%, signal=73%	55920/5721
GO:0038061	NIK/NF-kappaB signaling	3	-0.742424242424242	-155218350331712	0.048238255033557	0.048238255033557	0.34314636821655	21	tags=100%, list=30%, signal=73%	5531/5721
GO:0044839	cell cycle G2/M phase transition	3	-0.742424242424242	-155218350331712	0.048238255033557	0.048238255033557	0.34314636821655	21	tags=100%, list=30%, signal=73%	55920/5721
GO:1902749	regulation of cell cycle G2/M phase transition	3	-0.742424242424242	-155218350331712	0.048238255033557	0.048238255033557	0.34314636821655	21	tags=100%, list=30%, signal=73%	55920/5721
