# Supplementary material for: Hydroquinidine displays a significant anticarcinogenic activity in breast and ovarian cancer cells via inhibiting cell-cycle and stimulating apoptosis
Source: Turk J Biol. 2023 Jan 11;47(1):44–60. doi: 10.55730/1300-0152.2640 (PMC10388048; doi:10.55730/1300-0152.2640)
Supplement: Supplementary file 8 [file BIY-2209-4_0_Table_S7.xlsx]

## Sheet: MCF-7_Activated
Table S7. Reactome pathways identified in MCF-7 and SKOV-3 cells
ID	Description	GeneRatio	BgRatio	pvalue	p.adjust	qvalue	geneID	Count
R-HSA-162658	Golgi Cisternae Pericentriolar Stack Reorganization	3/35	14/10856	1.09069e+09	0.00490809903403472	0.00342131815705812	MAPK3/MAPK1/RAB2A	3
R-HSA-438064	Post NMDA receptor activation events	4/35	80/10856	0.000120338695892008	0.0247595386357085	0.0172592807331956	PRKACA/MAPK3/MAPK1/TUBB3	4
R-HSA-442755	Activation of NMDA receptors and postsynaptic events	4/35	93/10856	0.000215656936914578	0.0247595386357085	0.0172592807331956	PRKACA/MAPK3/MAPK1/TUBB3	4
R-HSA-109581	Apoptosis	5/35	180/10856	0.000257046809684215	0.0247595386357085	0.0172592807331956	GSN/MAPK3/MAPK1/PSMC4/DBNL	5
R-HSA-450341	Activation of the AP-1 family of transcription factors	2/35	10/10856	0.000447110696025037	0.0247595386357085	0.0172592807331956	MAPK3/MAPK1	2
R-HSA-74749	Signal attenuation	2/35	10/10856	0.000447110696025037	0.0247595386357085	0.0172592807331956	MAPK3/MAPK1	2
R-HSA-5357801	Programmed Cell Death	5/35	210/10856	0.000522572734160003	0.0247595386357085	0.0172592807331956	GSN/MAPK3/MAPK1/PSMC4/DBNL	5
R-HSA-111458	Formation of apoptosome	2/35	11/10856	0.000545362633228118	0.0247595386357085	0.0172592807331956	MAPK3/MAPK1	2
R-HSA-9627069	Regulation of the apoptosome activity	2/35	11/10856	0.000545362633228118	0.0247595386357085	0.0172592807331956	MAPK3/MAPK1	2
R-HSA-170968	Frs2-mediated activation	2/35	12/10856	0.000653110898746207	0.0247595386357085	0.0172592807331956	MAPK3/MAPK1	2
R-HSA-264870	Caspase-mediated cleavage of cytoskeletal proteins	2/35	12/10856	0.000653110898746207	0.0247595386357085	0.0172592807331956	GSN/DBNL	2
R-HSA-111461	Cytochrome c-mediated apoptotic response	2/35	13/10856	0.000770296757555376	0.0247595386357085	0.0172592807331956	MAPK3/MAPK1	2
R-HSA-202670	ERKs are inactivated	2/35	13/10856	0.000770296757555376	0.0247595386357085	0.0172592807331956	MAPK3/MAPK1	2
R-HSA-879415	Advanced glycosylation endproduct receptor signaling	2/35	13/10856	0.000770296757555376	0.0247595386357085	0.0172592807331956	MAPK3/MAPK1	2
R-HSA-169893	Prolonged ERK activation events	2/35	14/10856	0.000896861736024221	0.0269058520807266	0.0187554243744012	MAPK3/MAPK1	2
R-HSA-1295596	Spry regulation of FGF signaling	2/35	16/10856	0.00117789645838654	0.0331283378921215	0.0230929700394204	MAPK3/MAPK1	2
R-HSA-881907	Gastrin-CREB signalling pathway via PKC and MAPK	2/35	18/10856	0.00149575246675123	0.0382475498478543	0.0266614499524224	MAPK3/MAPK1	2
R-HSA-5654738	Signaling by FGFR2	3/35	73/10856	0.00163610359794472	0.0382475498478543	0.0266614499524224	MAPK3/MAPK1/HNRNPH1	3
R-HSA-111471	Apoptotic factor-mediated response	2/35	20/10856	0.00184997128073008	0.0382475498478543	0.0266614499524224	MAPK3/MAPK1	2
R-HSA-68886	M Phase	6/35	418/10856	0.00197488575141022	0.0382475498478543	0.0266614499524224	PRKACA/MAPK3/MAPK1/PSMC4/RAB2A/TUBB3	6
R-HSA-445144	Signal transduction by L1	2/35	21/10856	0.00204057458315797	0.0382475498478543	0.0266614499524224	MAPK3/MAPK1	2
R-HSA-9663891	Selective autophagy	3/35	81/10856	0.00220522007772651	0.0382475498478543	0.0266614499524224	SQSTM1/TUBB3/TOMM22	3
R-HSA-198753	ERK/MAPK targets	2/35	22/10856	0.00224009850715126	0.0382475498478543	0.0266614499524224	MAPK3/MAPK1	2
R-HSA-5205685	PINK1-PRKN Mediated Mitophagy	2/35	22/10856	0.00224009850715126	0.0382475498478543	0.0266614499524224	SQSTM1/TOMM22	2
R-HSA-112409	RAF-independent MAPK1/3 activation	2/35	23/10856	0.00244848688706253	0.0382475498478543	0.0266614499524224	MAPK3/MAPK1	2
R-HSA-9637690	Response of Mtb to phagocytosis	2/35	23/10856	0.00244848688706253	0.0382475498478543	0.0266614499524224	MAPK3/MAPK1	2
R-HSA-5668599	RHO GTPases Activate NADPH Oxidases	2/35	24/10856	0.00266568380879982	0.0382475498478543	0.0266614499524224	MAPK3/MAPK1	2
R-HSA-8940973	RUNX2 regulates osteoblast differentiation	2/35	24/10856	0.00266568380879982	0.0382475498478543	0.0266614499524224	MAPK3/MAPK1	2
R-HSA-9634638	Estrogen-dependent nuclear events downstream of ESR-membrane signaling	2/35	24/10856	0.00266568380879982	0.0382475498478543	0.0266614499524224	MAPK3/MAPK1	2
R-HSA-982772	Growth hormone receptor signaling	2/35	24/10856	0.00266568380879982	0.0382475498478543	0.0266614499524224	MAPK3/MAPK1	2
R-HSA-190236	Signaling by FGFR	3/35	87/10856	0.00270367440663192	0.0382475498478543	0.0266614499524224	MAPK3/MAPK1/HNRNPH1	3
R-HSA-72163	mRNA Splicing - Major Pathway	4/35	183/10856	0.00271982576695853	0.0382475498478543	0.0266614499524224	HNRNPH1/FUS/SF3A3/PCBP2	4
R-HSA-72172	mRNA Splicing	4/35	191/10856	0.00317367379347619	0.043277369911039	0.0301676169204435	HNRNPH1/FUS/SF3A3/PCBP2	4
R-HSA-9635486	Infection with Mycobacterium tuberculosis	2/35	27/10856	0.00336957043713757	0.0445972557856443	0.0310876777172444	MAPK3/MAPK1	2
R-HSA-442742	CREB1 phosphorylation through NMDA receptor-mediated activation of RAS signaling	2/35	29/10856	0.00388185703922605	0.0472117748013979	0.0329101962358282	MAPK3/MAPK1	2
R-HSA-5205647	Mitophagy	2/35	29/10856	0.00388185703922605	0.0472117748013979	0.0329101962358282	SQSTM1/TOMM22	2
R-HSA-5654732	Negative regulation of FGFR3 signaling	2/35	29/10856	0.00388185703922605	0.0472117748013979	0.0329101962358282	MAPK3/MAPK1	2
R-HSA-112314	Neurotransmitter receptors and postsynaptic signal transmission	4/35	205/10856	0.00408833473203757	0.0482086968696764	0.0336051267068154	PRKACA/MAPK3/MAPK1/TUBB3	4
R-HSA-450282	MAPK targets/ Nuclear events mediated by MAP kinases	2/35	31/10856	0.00442805703070816	0.0482086968696764	0.0336051267068154	MAPK3/MAPK1	2
R-HSA-5654733	Negative regulation of FGFR4 signaling	2/35	31/10856	0.00442805703070816	0.0482086968696764	0.0336051267068154	MAPK3/MAPK1	2
R-HSA-2871796	FCERI mediated MAPK activation	2/35	32/10856	0.00471373924947948	0.0482086968696764	0.0336051267068154	MAPK3/MAPK1	2
R-HSA-456926	Thrombin signalling through proteinase activated receptors (PARs)	2/35	32/10856	0.00471373924947948	0.0482086968696764	0.0336051267068154	MAPK3/MAPK1	2
R-HSA-8941326	RUNX2 regulates bone development	2/35	32/10856	0.00471373924947948	0.0482086968696764	0.0336051267068154	MAPK3/MAPK1	2
R-HSA-917729	Endosomal Sorting Complex Required For Transport (ESCRT)	2/35	32/10856	0.00471373924947948	0.0482086968696764	0.0336051267068154	STAM/CHMP5	2
R-HSA-2559585	Oncogene Induced Senescence	2/35	33/10856	0.00500773794511509	0.0489887407674303	0.0341488766051327	MAPK3/MAPK1	2
R-HSA-5654726	Negative regulation of FGFR1 signaling	2/35	33/10856	0.00500773794511509	0.0489887407674303	0.0341488766051327	MAPK3/MAPK1	2
R-HSA-187687	Signalling to ERKs	2/35	34/10856	0.00530999966655028	0.0497812468739089	0.0347013136103506	MAPK3/MAPK1	2
R-HSA-5654727	Negative regulation of FGFR2 signaling	2/35	34/10856	0.00530999966655028	0.0497812468739089	0.0347013136103506	MAPK3/MAPK1	2
R-HSA-5610787	Hedgehog 'off' state	3/35	113/10856	0.00564068847969353	0.0518022411400426	0.0361101002566847	PRKACA/PSMC4/TUBB3	3
R-HSA-5663213	RHO GTPases Activate WASPs and WAVEs	2/35	36/10856	0.00593909958724498	0.0524038198874557	0.0365294463776884	MAPK3/MAPK1	2
R-HSA-6802948	Signaling by high-kinase activity BRAF mutants	2/35	36/10856	0.00593909958724498	0.0524038198874557	0.0365294463776884	MAPK3/MAPK1	2
R-HSA-373760	L1CAM interactions	3/35	119/10856	0.00651045319128075	0.0560429678106015	0.0390662091404895	MAPK3/MAPK1/TUBB3	3
R-HSA-111465	Apoptotic cleavage of cellular proteins	2/35	38/10856	0.00660061620880417	0.0560429678106015	0.0390662091404895	GSN/DBNL	2
R-HSA-8878166	Transcriptional regulation by RUNX2	3/35	121/10856	0.00681718714361722	0.0568096339100821	0.0396006336963847	MAPK3/MAPK1/PSMC4	3
R-HSA-111996	Ca-dependent events	2/35	39/10856	0.00694339970012115	0.0568096339100821	0.0396006336963847	PRKACA/MAPK1	2
R-HSA-5654741	Signaling by FGFR3	2/35	40/10856	0.0072941305420321	0.057585241121306	0.0401412908868987	MAPK3/MAPK1	2
R-HSA-5674135	MAP2K and MAPK activation	2/35	40/10856	0.0072941305420321	0.057585241121306	0.0401412908868987	MAPK3/MAPK1	2
R-HSA-72203	Processing of Capped Intron-Containing Pre-mRNA	4/35	244/10856	0.00754437787549312	0.0583684852266616	0.0406872715732051	HNRNPH1/FUS/SF3A3/PCBP2	4
R-HSA-5654743	Signaling by FGFR4	2/35	41/10856	0.00765275695194008	0.0583684852266616	0.0406872715732051	MAPK3/MAPK1	2
R-HSA-5675221	Negative regulation of MAPK pathway	2/35	43/10856	0.00839349051789814	0.0619191923451502	0.0431623843715901	MAPK3/MAPK1	2
R-HSA-9656223	Signaling by RAF1 mutants	2/35	43/10856	0.00839349051789814	0.0619191923451502	0.0431623843715901	MAPK3/MAPK1	2
R-HSA-2454202	Fc epsilon receptor (FCERI) signaling	3/35	134/10856	0.00902089087473163	0.0650051215485619	0.045313511629173	MAPK3/MAPK1/PSMC4	3
R-HSA-1632852	Macroautophagy	3/35	136/10856	0.00939278427830973	0.0650051215485619	0.045313511629173	SQSTM1/TUBB3/TOMM22	3
R-HSA-112316	Neuronal System	5/35	410/10856	0.00956106166229218	0.0650051215485619	0.045313511629173	PRKACA/MAPK3/MAPK1/TUBB3/DBNL	5
R-HSA-437239	Recycling pathway of L1	2/35	47/10856	0.00996745197077949	0.0650051215485619	0.045313511629173	MAPK1/TUBB3	2
R-HSA-6802946	Signaling by moderate kinase activity BRAF mutants	2/35	47/10856	0.00996745197077949	0.0650051215485619	0.045313511629173	MAPK3/MAPK1	2
R-HSA-6802949	Signaling by RAS mutants	2/35	47/10856	0.00996745197077949	0.0650051215485619	0.045313511629173	MAPK3/MAPK1	2
R-HSA-6802955	Paradoxical activation of RAF signaling by kinase inactive BRAF	2/35	47/10856	0.00996745197077949	0.0650051215485619	0.045313511629173	MAPK3/MAPK1	2
R-HSA-9649948	Signaling downstream of RAS mutants	2/35	47/10856	0.00996745197077949	0.0650051215485619	0.045313511629173	MAPK3/MAPK1	2
R-HSA-6807070	PTEN Regulation	3/35	140/10856	0.0101633167993602	0.065335607995887	0.0455438858076592	MAPK3/MAPK1/PSMC4	3
R-HSA-68875	Mitotic Prophase	3/35	142/10856	0.010562041974949	0.066801824509532	0.0465659501844223	MAPK3/MAPK1/RAB2A	3
R-HSA-112315	Transmission across Chemical Synapses	4/35	270/10856	0.0106882919215251	0.066801824509532	0.0465659501844223	PRKACA/MAPK3/MAPK1/TUBB3	4
R-HSA-5654736	Signaling by FGFR1	2/35	50/10856	0.0112272665286424	0.0692091772313573	0.0482440580466537	MAPK3/MAPK1	2
R-HSA-112043	PLC beta mediated events	2/35	51/10856	0.0116620517611329	0.0709178823312137	0.0494351554028109	PRKACA/MAPK1	2
R-HSA-5358351	Signaling by Hedgehog	3/35	149/10856	0.0120289152325881	0.071669476448845	0.049959073641534	PRKACA/PSMC4/TUBB3	3
R-HSA-75153	Apoptotic execution phase	2/35	52/10856	0.0121041782446938	0.071669476448845	0.049959073641534	GSN/DBNL	2

## Sheet: MCF-7_Suppressed
Table S7. Reactome pathways identified in MCF-7 and SKOV-3 cells
ID	Description	GeneRatio	BgRatio	pvalue	p.adjust	qvalue	geneID	Count
R-HSA-156827	L13a-mediated translational silencing of Ceruloplasmin expression	14/95	111/10856	60.5756	20583.3	14342.7	EIF3D/RPL35A/RPL17/RPL9/RPL13A/RPL21/EIF3E/RPL27/RPL10A/RPL38/RPL18A/EIF4G1/RPL18/EIF3I	14
R-HSA-72706	GTP hydrolysis and joining of the 60S ribosomal subunit	14/95	112/10856	68.744	20583.3	14342.7	EIF3D/RPL35A/RPL17/RPL9/RPL13A/RPL21/EIF3E/RPL27/RPL10A/RPL38/RPL18A/EIF4G1/RPL18/EIF3I	14
R-HSA-9010553	Regulation of expression of SLITs and ROBOs	16/95	171/10856	133.014	20583.3	14342.7	RPL35A/RPL17/PSMB5/RPL9/PSMC2/EIF4A3/RPL13A/RPL21/RPL27/RPL10A/RPL38/RPL18A/EIF4G1/RPL18/ELOB/PSMD13	16
R-HSA-72613	Eukaryotic Translation Initiation	14/95	119/10856	161.059	20583.3	14342.7	EIF3D/RPL35A/RPL17/RPL9/RPL13A/RPL21/EIF3E/RPL27/RPL10A/RPL38/RPL18A/EIF4G1/RPL18/EIF3I	14
R-HSA-72737	Cap-dependent Translation Initiation	14/95	119/10856	161.059	20583.3	14342.7	EIF3D/RPL35A/RPL17/RPL9/RPL13A/RPL21/EIF3E/RPL27/RPL10A/RPL38/RPL18A/EIF4G1/RPL18/EIF3I	14
R-HSA-72689	Formation of a pool of free 40S subunits	13/95	101/10856	329.86	3513.01	24479.1	EIF3D/RPL35A/RPL17/RPL9/RPL13A/RPL21/EIF3E/RPL27/RPL10A/RPL38/RPL18A/RPL18/EIF3I	13
R-HSA-376176	Signaling by ROBO receptors	17/95	218/10856	483.696	44154.6	3076.74	RPL35A/RPL17/PRKACB/PSMB5/RPL9/PSMC2/EIF4A3/RPL13A/RPL21/RPL27/RPL10A/RPL38/RPL18A/EIF4G1/RPL18/ELOB/PSMD13	17
R-HSA-927802	Nonsense-Mediated Decay (NMD)	12/95	115/10856	29160.5	2.07039e+06	1.44268e+06	RPL35A/RPL17/RPL9/EIF4A3/RPL13A/RPL21/RPL27/RPL10A/RPL38/RPL18A/EIF4G1/RPL18	12
R-HSA-975957	Nonsense Mediated Decay (NMD) enhanced by the Exon Junction Complex (EJC)	12/95	115/10856	29160.5	2.07039e+06	1.44268e+06	RPL35A/RPL17/RPL9/EIF4A3/RPL13A/RPL21/RPL27/RPL10A/RPL38/RPL18A/EIF4G1/RPL18	12
R-HSA-2408522	Selenoamino acid metabolism	12/95	118/10856	39492.5	2.52357e+06	1.75846e+06	DARS1/RPL35A/RPL17/RPL9/NNMT/RPL13A/RPL21/RPL27/RPL10A/RPL38/RPL18A/RPL18	12
R-HSA-975956	Nonsense Mediated Decay (NMD) independent of the Exon Junction Complex (EJC)	11/95	95/10856	54426	3.16166e+06	2.20308e+06	RPL35A/RPL17/RPL9/RPL13A/RPL21/RPL27/RPL10A/RPL38/RPL18A/EIF4G1/RPL18	11
R-HSA-72766	Translation	16/95	291/10856	386251	2.05678e+06	1.43319e+07	EIF3D/DARS1/RPL35A/RPL17/RPL9/RPL13A/RPL21/EIF3E/RPL27/RPL10A/RPL38/RPL18A/EIF4G1/RPL18/EIF3I/FARSB	16
R-HSA-156902	Peptide chain elongation	10/95	89/10856	467908	2.13567e+07	1.48816e+07	RPL35A/RPL17/RPL9/RPL13A/RPL21/RPL27/RPL10A/RPL38/RPL18A/RPL18	10
R-HSA-192823	Viral mRNA Translation	10/95	89/10856	467908	2.13567e+07	1.48816e+07	RPL35A/RPL17/RPL9/RPL13A/RPL21/RPL27/RPL10A/RPL38/RPL18A/RPL18	10
R-HSA-156842	Eukaryotic Translation Elongation	10/95	93/10856	722447	2.71555e+07	1.89223e+07	RPL35A/RPL17/RPL9/RPL13A/RPL21/RPL27/RPL10A/RPL38/RPL18A/RPL18	10
R-HSA-2408557	Selenocysteine synthesis	10/95	93/10856	722447	2.71555e+07	1.89223e+07	RPL35A/RPL17/RPL9/RPL13A/RPL21/RPL27/RPL10A/RPL38/RPL18A/RPL18	10
R-HSA-72764	Eukaryotic Translation Termination	10/95	93/10856	722447	2.71555e+07	1.89223e+07	RPL35A/RPL17/RPL9/RPL13A/RPL21/RPL27/RPL10A/RPL38/RPL18A/RPL18	10
R-HSA-9633012	Response of EIF2AK4 (GCN2) to amino acid deficiency	10/95	101/10856	1.62227e+06	5.75905e+07	4.01298e+07	RPL35A/RPL17/RPL9/RPL13A/RPL21/RPL27/RPL10A/RPL38/RPL18A/RPL18	10
R-HSA-71291	Metabolism of amino acids and derivatives	17/95	374/10856	2.07496e+06	6.97843e+07	4.86266e+07	DARS1/RPL35A/RPL17/SRM/PSMB5/ECHS1/RPL9/PSMC2/NNMT/RPL13A/RPL21/RPL27/RPL10A/RPL38/RPL18A/RPL18/PSMD13	17
R-HSA-1799339	SRP-dependent cotranslational protein targeting to membrane	10/95	112/10856	4.41654e+06	1.41108e+08	9.8326e+07	RPL35A/RPL17/RPL9/RPL13A/RPL21/RPL27/RPL10A/RPL38/RPL18A/RPL18	10
R-HSA-6791226	Major pathway of rRNA processing in the nucleolus and cytosol	12/95	184/10856	6.30176e+06	1.91754e+08	1.33616e+08	NOP56/RPL35A/RPL17/RPL9/RPL13A/RPL21/RPL27/RPL10A/RPL38/RPL18A/RPL18/DDX21	12
R-HSA-8868773	rRNA processing in the nucleus and cytosol	12/95	194/10856	1.12885e+06	3.27878e+08	2.2847e+08	NOP56/RPL35A/RPL17/RPL9/RPL13A/RPL21/RPL27/RPL10A/RPL38/RPL18A/RPL18/DDX21	12
R-HSA-72312	rRNA processing	12/95	204/10856	1.95476e+07	5.43084e+08	3.78427e+07	NOP56/RPL35A/RPL17/RPL9/RPL13A/RPL21/RPL27/RPL10A/RPL38/RPL18A/RPL18/DDX21	12
R-HSA-168273	Influenza Viral RNA Transcription and Replication	10/95	135/10856	2.60625e+06	6.93915e+08	4.83529e+08	RPL35A/RPL17/RPL9/RPL13A/RPL21/RPL27/RPL10A/RPL38/RPL18A/RPL18	10
R-HSA-168255	Influenza Infection	10/95	156/10856	9.97537e+07	2.45164e+09	1.70833e+09	RPL35A/RPL17/RPL9/RPL13A/RPL21/RPL27/RPL10A/RPL38/RPL18A/RPL18	10
R-HSA-9711097	Cellular response to starvation	10/95	156/10856	9.97537e+07	2.45164e+09	1.70833e+09	RPL35A/RPL17/RPL9/RPL13A/RPL21/RPL27/RPL10A/RPL38/RPL18A/RPL18	10
R-HSA-69481	G2/M Checkpoints	10/95	168/10856	1.96211e+08	4.64365e+09	3.23575e+09	CDK1/YWHAQ/PSMB5/YWHAB/MCM7/PSMC2/MCM2/YWHAH/H2BC13/PSMD13	10
R-HSA-75035	Chk1/Chk2(Cds1) mediated inactivation of Cyclin B:Cdk1 complex	4/95	13/10856	3.70426e+08	8.45365e+09	5.89061e+09	CDK1/YWHAQ/YWHAB/YWHAH	4
R-HSA-162909	Host Interactions of HIV factors	8/95	130/10856	1.72939e+09	0.000381061606314858	0.000265528472895453	AP1G1/HLA-A/LCK/HCK/PSMB5/PSMC2/ELOB/PSMD13	8
R-HSA-69620	Cell Cycle Checkpoints	11/95	294/10856	4.92752e+09	0.00104956220199226	0.00073134801324887	CDK1/YWHAQ/PSMB5/YWHAB/MCM7/PSMC2/PAFAH1B1/MCM2/YWHAH/H2BC13/PSMD13	11
R-HSA-6811436	COPI-independent Golgi-to-ER retrograde traffic	5/95	51/10856	7.88751e+09	0.00162584441939721	0.00113290863916485	RAB6A/PAFAH1B1/CAPZB/ACTR1A/PAFAH1B3	5
R-HSA-5357801	Programmed Cell Death	9/95	210/10856	8.90353e+09	0.00177792323874896	0.00123887905442848	LMNA/VIM/YWHAQ/PSMB5/YWHAB/PSMC2/YWHAH/FLOT2/PSMD13	9
R-HSA-164952	The role of Nef in HIV-1 replication and disease pathogenesis	4/95	28/10856	9.59218e+09	0.00185739564681997	0.00129425641809546	AP1G1/HLA-A/LCK/HCK	4
R-HSA-450531	Regulation of mRNA stability by proteins that bind AU-rich elements	6/95	88/10856	0.000116523261595767	0.00218995188704986	0.00152598574783311	PSMB5/YWHAB/PSMC2/SET/EIF4G1/PSMD13	6
R-HSA-109581	Apoptosis	8/95	180/10856	0.000173957104971172	0.00315814897893342	0.00220063753906406	LMNA/VIM/YWHAQ/PSMB5/YWHAB/PSMC2/YWHAH/PSMD13	8
R-HSA-5625740	RHO GTPases activate PKNs	6/95	95/10856	0.000177923886137094	0.00315814897893342	0.00220063753906406	H2AZ1/YWHAQ/YWHAB/MYL6/YWHAH/H2BC13	6
R-HSA-111447	Activation of BAD and translocation to mitochondria	3/95	15/10856	0.000273704814489028	0.0047269561204997	0.00329380189271292	YWHAQ/YWHAB/YWHAH	3
R-HSA-68867	Assembly of the pre-replicative complex	5/95	68/10856	0.000311341959736085	0.00523546084924628	0.0036481343204533	PSMB5/MCM7/PSMC2/MCM2/PSMD13	5
R-HSA-68949	Orc1 removal from chromatin	5/95	71/10856	0.000380930274029193	0.00624139602832446	0.00434908248081912	PSMB5/MCM7/PSMC2/MCM2/PSMD13	5
R-HSA-195258	RHO GTPase Effectors	10/95	327/10856	0.000559683089236832	0.00894093735055839	0.00623015649334684	ITGB1/H2AZ1/YWHAQ/YWHAB/PAFAH1B1/MYL6/YWHAH/CTTN/CYFIP1/H2BC13	10
R-HSA-164938	Nef-mediates down modulation of cell surface receptors by recruiting them to clathrin adapters	3/95	21/10856	0.000770175539170252	0.0120034675495071	0.00836416567571288	AP1G1/HLA-A/LCK	3
R-HSA-69002	DNA Replication Pre-Initiation	5/95	85/10856	0.000871702996437735	0.0132623384458027	0.00924136259381359	PSMB5/MCM7/PSMC2/MCM2/PSMD13	5
R-HSA-69206	G1/S Transition	6/95	131/10856	0.000994613786597072	0.0145529705459199	0.0101406911142808	CDK1/PSMB5/MCM7/PSMC2/MCM2/PSMD13	6
R-HSA-162906	HIV Infection	8/95	234/10856	0.00100208247890529	0.0145529705459199	0.0101406911142808	AP1G1/HLA-A/LCK/HCK/PSMB5/PSMC2/ELOB/PSMD13	8
R-HSA-5687128	MAPK6/MAPK4 signaling	5/95	89/10856	0.00107321437938074	0.0149480478747593	0.0104159859171785	CDK1/PRKACB/PSMB5/PSMC2/PSMD13	5
R-HSA-8856688	Golgi-to-ER retrograde transport	6/95	133/10856	0.00107607230397328	0.0149480478747593	0.0104159859171785	RAB6A/PAFAH1B1/CAPZB/ACTR1A/COPZ1/PAFAH1B3	6
R-HSA-1236974	ER-Phagosome pathway	5/95	90/10856	0.00112857949271845	0.0153438786350445	0.0106918057204906	HLA-B/HLA-A/PSMB5/PSMC2/PSMD13	5
R-HSA-69052	Switching of origins to a post-replicative state	5/95	91/10856	0.00118603536747859	0.0157890958295587	0.0110020386062158	PSMB5/MCM7/PSMC2/MCM2/PSMD13	5
R-HSA-180585	Vif-mediated degradation of APOBEC3G	4/95	54/10856	0.00124542403623252	0.0162413461051547	0.0113171722304266	PSMB5/PSMC2/ELOB/PSMD13	4
R-HSA-450408	AUF1 (hnRNP D0) binds and destabilizes mRNA	4/95	56/10856	0.00142729047086935	0.0180140299652792	0.01255240042058	PSMB5/PSMC2/EIF4G1/PSMD13	4
R-HSA-69473	G2/M DNA damage checkpoint	5/95	95/10856	0.00143773948079693	0.0180140299652792	0.01255240042058	CDK1/YWHAQ/YWHAB/YWHAH/H2BC13	5
R-HSA-72649	Translation initiation complex formation	4/95	58/10856	0.00162692010730779	0.0196151311050882	0.0136680676343832	EIF3D/EIF3E/EIF4G1/EIF3I	4
R-HSA-72702	Ribosomal scanning and start codon recognition	4/95	58/10856	0.00162692010730779	0.0196151311050882	0.0136680676343832	EIF3D/EIF3E/EIF4G1/EIF3I	4
R-HSA-351202	Metabolism of polyamines	4/95	59/10856	0.00173367182370816	0.0201421144609003	0.0140352761995895	SRM/PSMB5/PSMC2/PSMD13	4
R-HSA-72662	Activation of the mRNA upon binding of the cap-binding complex and eIFs, and subsequent binding to 43S	4/95	59/10856	0.00173367182370816	0.0201421144609003	0.0140352761995895	EIF3D/EIF3E/EIF4G1/EIF3I	4
R-HSA-5610780	Degradation of GLI1 by the proteasome	4/95	60/10856	0.00184519445015063	0.0203289526490733	0.0141654673759295	PRKACB/PSMB5/PSMC2/PSMD13	4
R-HSA-5610783	Degradation of GLI2 by the proteasome	4/95	60/10856	0.00184519445015063	0.0203289526490733	0.0141654673759295	PRKACB/PSMB5/PSMC2/PSMD13	4
R-HSA-5610785	GLI3 is processed to GLI3R by the proteasome	4/95	60/10856	0.00184519445015063	0.0203289526490733	0.0141654673759295	PRKACB/PSMB5/PSMC2/PSMD13	4
R-HSA-453279	Mitotic G1 phase and G1/S transition	6/95	149/10856	0.0019265531139158	0.0208655498269864	0.0145393749721032	CDK1/PSMB5/MCM7/PSMC2/MCM2/PSMD13	6
R-HSA-114452	Activation of BH3-only proteins	3/95	30/10856	0.00222092263301548	0.0234389660374491	0.0163325634360283	YWHAQ/YWHAB/YWHAH	3
R-HSA-1236975	Antigen processing-Cross presentation	5/95	105/10856	0.0022375225794748	0.0234389660374491	0.0163325634360283	HLA-B/HLA-A/PSMB5/PSMC2/PSMD13	5
R-HSA-1234176	Oxygen-dependent proline hydroxylation of Hypoxia-inducible Factor Alpha	4/95	66/10856	0.0026205981775707	0.0270090683139948	0.0188202551631988	PSMB5/PSMC2/ELOB/PSMD13	4
R-HSA-6802952	Signaling by BRAF and RAF fusions	4/95	67/10856	0.00276854470647745	0.0280809534514141	0.0195671580758556	LMNA/YWHAB/CAMK2B/ZC3HAV1	4
R-HSA-164940	Nef mediated downregulation of MHC class I complex cell surface expression	2/95	10/10856	0.0032576675816022	0.0325257747600595	0.0226643649180548	AP1G1/HLA-A	2
R-HSA-68886	M Phase	10/95	418/10856	0.00350000862816936	0.0344077771292341	0.023975767606731	LMNA/CDK1/H2AZ1/PSMB5/PSMC2/PAFAH1B1/ACTR1A/SET/H2BC13/PSMD13	10
R-HSA-174184	Cdc20:Phospho-APC/C mediated degradation of Cyclin A	4/95	73/10856	0.0037780439671036	0.0353754481152191	0.0246500528008199	CDK1/PSMB5/PSMC2/PSMD13	4
R-HSA-1236977	Endosomal/Vacuolar pathway	2/95	11/10856	0.00395896892122959	0.0353754481152191	0.0246500528008199	HLA-B/HLA-A	2
R-HSA-9614399	Regulation of localization of FOXO transcription factors	2/95	11/10856	0.00395896892122959	0.0353754481152191	0.0246500528008199	YWHAQ/YWHAB	2
R-HSA-179419	APC:Cdc20 mediated degradation of cell cycle proteins prior to satisfation of the cell cycle checkpoint	4/95	74/10856	0.00396755034426346	0.0353754481152191	0.0246500528008199	CDK1/PSMB5/PSMC2/PSMD13	4
R-HSA-2299718	Condensation of Prophase Chromosomes	4/95	74/10856	0.00396755034426346	0.0353754481152191	0.0246500528008199	CDK1/H2AZ1/SET/H2BC13	4
R-HSA-9013408	RHOG GTPase cycle	4/95	74/10856	0.00396755034426346	0.0353754481152191	0.0246500528008199	NDUFS3/TFRC/ITGB1/CYFIP1	4
R-HSA-69239	Synthesis of DNA	5/95	120/10856	0.00398596598481342	0.0353754481152191	0.0246500528008199	PSMB5/MCM7/PSMC2/MCM2/PSMD13	5
R-HSA-1234174	Cellular response to hypoxia	4/95	75/10856	0.00416339701906574	0.0364439821257946	0.0253946206065582	PSMB5/PSMC2/ELOB/PSMD13	4
R-HSA-176409	APC/C:Cdc20 mediated degradation of mitotic proteins	4/95	76/10856	0.00436568199510733	0.0376982539847782	0.026268612858185	CDK1/PSMB5/PSMC2/PSMD13	4
R-HSA-176814	Activation of APC/C and APC/C:Cdc20 mediated degradation of mitotic proteins	4/95	77/10856	0.00457450227654818	0.0384619336146617	0.0268007543349014	CDK1/PSMB5/PSMC2/PSMD13	4
R-HSA-8852276	The role of GTSE1 in G2/M progression after G2 checkpoint	4/95	77/10856	0.00457450227654818	0.0384619336146617	0.0268007543349014	CDK1/PSMB5/PSMC2/PSMD13	4
R-HSA-176974	Unwinding of DNA	2/95	12/10856	0.0047237850765123	0.0392012813492384	0.0273159410439467	MCM7/MCM2	2
R-HSA-69306	DNA Replication	5/95	128/10856	0.00523966753607173	0.0425705308703617	0.029663676069785	PSMB5/MCM7/PSMC2/MCM2/PSMD13	5
R-HSA-9012999	RHO GTPase cycle	10/95	443/10856	0.00526302337833893	0.0425705308703617	0.029663676069785	NDUFS3/TFRC/ITGB1/LCK/VIM/CAPZB/FLOT2/CAVIN1/CYFIP1/EFHD2	10
R-HSA-176408	Regulation of APC/C activators between G1/S and early anaphase	4/95	81/10856	0.00547704016439059	0.0437478583130698	0.0304840524939108	CDK1/PSMB5/PSMC2/PSMD13	4
R-HSA-8939236	RUNX1 regulates transcription of genes involved in differentiation of HSCs	5/95	130/10856	0.00559225757986387	0.0441166986855928	0.0307410650589008	H2AZ1/PSMB5/PSMC2/H2BC13/PSMD13	5
R-HSA-6802957	Oncogenic MAPK signaling	4/95	84/10856	0.00622715998440057	0.0485262832930727	0.0338137185289017	LMNA/YWHAB/CAMK2B/ZC3HAV1	4
R-HSA-5628897	TP53 Regulates Metabolic Genes	4/95	87/10856	0.00704272528373754	0.0536468124439519	0.0373817670106114	G6PD/YWHAQ/YWHAB/YWHAH	4
R-HSA-174143	APC/C-mediated degradation of cell cycle proteins	4/95	88/10856	0.00732952687488766	0.0536468124439519	0.0373817670106114	CDK1/PSMB5/PSMC2/PSMD13	4
R-HSA-453276	Regulation of mitotic cell cycle	4/95	88/10856	0.00732952687488766	0.0536468124439519	0.0373817670106114	CDK1/PSMB5/PSMC2/PSMD13	4
R-HSA-69275	G2/M Transition	6/95	196/10856	0.00737964086315158	0.0536468124439519	0.0373817670106114	CDK1/PSMB5/PSMC2/PAFAH1B1/ACTR1A/PSMD13	6
R-HSA-4419969	Depolymerisation of the Nuclear Lamina	2/95	15/10856	0.00738798043046599	0.0536468124439519	0.0373817670106114	LMNA/CDK1	2
R-HSA-71336	Pentose phosphate pathway	2/95	15/10856	0.00738798043046599	0.0536468124439519	0.0373817670106114	G6PD/TALDO1	2
R-HSA-453274	Mitotic G2-G2/M phases	6/95	198/10856	0.00774126651816978	0.0555805539900055	0.0387292222020794	CDK1/PSMB5/PSMC2/PAFAH1B1/ACTR1A/PSMD13	6
R-HSA-913531	Interferon Signaling	6/95	199/10856	0.00792680789312011	0.0562803360411528	0.0392168390501732	HLA-B/HLA-A/EIF4A3/ABCE1/EIF4G1/CAMK2B	6
R-HSA-68875	Mitotic Prophase	5/95	142/10856	0.00806741627367992	0.0566492197679282	0.0394738818249463	LMNA/CDK1/H2AZ1/SET/H2BC13	5
R-HSA-5250924	B-WICH complex positively regulates rRNA expression	4/95	91/10856	0.00823593724178196	0.0572039554075943	0.0398604285271599	H2AZ1/DEK/H2BC13/DDX21	4
R-HSA-392517	Rap1 signalling	2/95	16/10856	0.00839558692855552	0.0576858069607202	0.0401961886901979	PRKACB/YWHAB	2
R-HSA-6811442	Intra-Golgi and retrograde Golgi-to-ER traffic	6/95	202/10856	0.00850270737880446	0.0578003193091069	0.0402759823206527	RAB6A/PAFAH1B1/CAPZB/ACTR1A/COPZ1/PAFAH1B3	6
R-HSA-1236978	Cross-presentation of soluble exogenous antigens (endosomes)	3/95	49/10856	0.00894250962651646	0.0601501436983581	0.041913369219019	PSMB5/PSMC2/PSMD13	3
R-HSA-211733	Regulation of activated PAK-2p34 by proteasome mediated degradation	3/95	50/10856	0.0094538549577741	0.0629272220626838	0.043848472008097	PSMB5/PSMC2/PSMD13	3
R-HSA-350562	Regulation of ornithine decarboxylase (ODC)	3/95	51/10856	0.00998197146317755	0.063478237311333	0.0442324262955175	PSMB5/PSMC2/PSMD13	3
R-HSA-72695	Formation of the ternary complex, and subsequently, the 43S complex	3/95	51/10856	0.00998197146317755	0.063478237311333	0.0442324262955175	EIF3D/EIF3E/EIF3I	3
R-HSA-180534	Vpu mediated degradation of CD4	3/95	52/10856	0.0105269635175775	0.063478237311333	0.0442324262955175	PSMB5/PSMC2/PSMD13	3
R-HSA-349425	Autodegradation of the E3 ubiquitin ligase COP1	3/95	52/10856	0.0105269635175775	0.063478237311333	0.0442324262955175	PSMB5/PSMC2/PSMD13	3
R-HSA-69601	Ubiquitin Mediated Degradation of Phosphorylated Cdc25A	3/95	52/10856	0.0105269635175775	0.063478237311333	0.0442324262955175	PSMB5/PSMC2/PSMD13	3
R-HSA-69610	p53-Independent DNA Damage Response	3/95	52/10856	0.0105269635175775	0.063478237311333	0.0442324262955175	PSMB5/PSMC2/PSMD13	3
R-HSA-69613	p53-Independent G1/S DNA damage checkpoint	3/95	52/10856	0.0105269635175775	0.063478237311333	0.0442324262955175	PSMB5/PSMC2/PSMD13	3
R-HSA-75815	Ubiquitin-dependent degradation of Cyclin D	3/95	52/10856	0.0105269635175775	0.063478237311333	0.0442324262955175	PSMB5/PSMC2/PSMD13	3
R-HSA-446353	Cell-extracellular matrix interactions	2/95	18/10856	0.0105835890667697	0.063478237311333	0.0442324262955175	ITGB1/FLNC	2
R-HSA-6804114	TP53 Regulates Transcription of Genes Involved in G2 Cell Cycle Arrest	2/95	18/10856	0.0105835890667697	0.063478237311333	0.0442324262955175	CDK1/PRMT1	2
R-HSA-202424	Downstream TCR signaling	4/95	98/10856	0.0106293762008022	0.063478237311333	0.0442324262955175	LCK/PSMB5/PSMC2/PSMD13	4
R-HSA-169911	Regulation of Apoptosis	3/95	53/10856	0.0110889288158189	0.0656094954935953	0.0457175135389026	PSMB5/PSMC2/PSMD13	3
R-HSA-8854050	FBXL7 down-regulates AURKA during mitotic entry and in early mitosis	3/95	54/10856	0.0116679585087358	0.0671056104354588	0.0467600250625139	PSMB5/PSMC2/PSMD13	3
R-HSA-9604323	Negative regulation of NOTCH4 signaling	3/95	54/10856	0.0116679585087358	0.0671056104354588	0.0467600250625139	PSMB5/PSMC2/PSMD13	3
R-HSA-197264	Nicotinamide salvaging	2/95	19/10856	0.0117618597320366	0.0671056104354588	0.0467600250625139	NNMT/NAXE	2
R-HSA-2995383	Initiation of Nuclear Envelope (NE) Reformation	2/95	19/10856	0.0117618597320366	0.0671056104354588	0.0467600250625139	LMNA/CDK1	2
R-HSA-109606	Intrinsic Pathway for Apoptosis	3/95	55/10856	0.0122641373370894	0.067558480675863	0.0470755906859238	YWHAQ/YWHAB/YWHAH	3
R-HSA-174113	SCF-beta-TrCP mediated degradation of Emi1	3/95	55/10856	0.0122641373370894	0.067558480675863	0.0470755906859238	PSMB5/PSMC2/PSMD13	3
R-HSA-4641257	Degradation of AXIN	3/95	55/10856	0.0122641373370894	0.067558480675863	0.0470755906859238	PSMB5/PSMC2/PSMD13	3
R-HSA-8941858	Regulation of RUNX3 expression and activity	3/95	55/10856	0.0122641373370894	0.067558480675863	0.0470755906859238	PSMB5/PSMC2/PSMD13	3
R-HSA-5362768	Hh mutants are degraded by ERAD	3/95	56/10856	0.0128775437634792	0.0703312005543862	0.0490076564278155	PSMB5/PSMC2/PSMD13	3

## Sheet: SKOV-3_Activated
Table S7. Reactome pathways identified in MCF-7 and SKOV-3 cells
ID	Description	GeneRatio	BgRatio	pvalue	p.adjust	qvalue	geneID	Count
R-HSA-3371453	Regulation of HSF1-mediated heat shock response	5/37	69/10856	3.33363e-06	0.00217353	0.00171945	HSPA1A/HSPA1B/HSPA5/HSPA13/SEC13	5
R-HSA-3371556	Cellular response to heat stress	5/37	89/10856	1.17207e-05	0.00382096	0.00302271	HSPA1A/HSPA1B/HSPA5/HSPA13/SEC13	5
R-HSA-392170	ADP signalling through P2Y purinoceptor 12	3/37	22/10856	5.36794e-05	0.0116663	0.00922909	GNAI3/GNB1/GNB4	3
R-HSA-6798695	Neutrophil degranulation	8/37	480/10856	0.000171135	0.0172622	0.0136559	CPNE3/FTH1/PSAP/HSPA1A/HSPA1B/RAB5C/RAB7A/RAP1B	8
R-HSA-168255	Influenza Infection	5/37	156/10856	0.000172789	0.0172622	0.0136559	HSPA1A/HSPA1B/RPL34/SEC13/UBA52	5
R-HSA-168274	Export of Viral Ribonucleoproteins from Nucleus	3/37	33/10856	0.00018533	0.0172622	0.0136559	HSPA1A/HSPA1B/SEC13	3
R-HSA-392518	Signal amplification	3/37	33/10856	0.00018533	0.0172622	0.0136559	GNAI3/GNB1/GNB4	3
R-HSA-76002	Platelet activation, signaling and aggregation	6/37	263/10856	0.000236128	0.0192444	0.0152241	PSAP/GNAI3/HSPA5/RAP1B/GNB1/GNB4	6
R-HSA-977444	GABA B receptor activation	3/37	43/10856	0.000409484	0.0266983	0.0211207	GNAI3/GNB1/GNB4	3
R-HSA-991365	Activation of GABAB receptors	3/37	43/10856	0.000409484	0.0266983	0.0211207	GNAI3/GNB1/GNB4	3
R-HSA-418597	G alpha (z) signalling events	3/37	48/10856	0.000567208	0.0331306	0.0262092	GNAI3/GNB1/GNB4	3
R-HSA-9664873	Pexophagy	2/37	11/10856	0.000609765	0.0331306	0.0262092	UBA52/SQSTM1	2
R-HSA-209543	p75NTR recruits signalling complexes	2/37	13/10856	0.00086105	0.0363562	0.028761	UBA52/SQSTM1	2
R-HSA-209560	NF-kB is activated and signals survival	2/37	13/10856	0.00086105	0.0363562	0.028761	UBA52/SQSTM1	2
R-HSA-9637687	Suppression of phagosomal maturation	2/37	13/10856	0.00086105	0.0363562	0.028761	RAB7A/UBA52	2
R-HSA-450408	AUF1 (hnRNP D0) binds and destabilizes mRNA	3/37	56/10856	0.000892177	0.0363562	0.028761	HSPA1A/HSPA1B/UBA52	3
R-HSA-3371568	Attenuation phase	2/37	14/10856	0.0010024	0.0384451	0.0304135	HSPA1A/HSPA1B	2
R-HSA-977443	GABA receptor activation	3/37	60/10856	0.00109112	0.0395226	0.0312659	GNAI3/GNB1/GNB4	3
R-HSA-193639	p75NTR signals via NF-kB	2/37	16/10856	0.00131619	0.0427386	0.03381	UBA52/SQSTM1	2
R-HSA-205043	NRIF signals cell death from the nucleus	2/37	16/10856	0.00131619	0.0427386	0.03381	UBA52/SQSTM1	2
R-HSA-8873719	RAB geranylgeranylation	3/37	65/10856	0.00137655	0.0427386	0.03381	RAB5C/RAB7A/RAB2A	3
R-HSA-71291	Metabolism of amino acids and derivatives	6/37	374/10856	0.00151008	0.0447534	0.0354039	PHGDH/OAT/SLC3A2/PDHA1/RPL34/UBA52	6
R-HSA-8964315	G beta:gamma signalling through BTK	2/37	18/10856	0.00167095	0.0473679	0.0374722	GNB1/GNB4	2
R-HSA-392851	Prostacyclin signalling through prostacyclin receptor	2/37	19/10856	0.00186354	0.050626	0.0400497	GNB1/GNB4	2
R-HSA-418217	G beta:gamma signalling through PLC beta	2/37	20/10856	0.00206616	0.0518129	0.0409886	GNB1/GNB4	2
R-HSA-8964616	G beta:gamma signalling through CDC42	2/37	20/10856	0.00206616	0.0518129	0.0409886	GNB1/GNB4	2
R-HSA-9009391	Extra-nuclear estrogen signaling	3/37	77/10856	0.00224149	0.0521166	0.0412288	GNAI3/GNB1/GNB4	3
R-HSA-500657	Presynaptic function of Kainate receptors	2/37	21/10856	0.00227876	0.0521166	0.0412288	GNB1/GNB4	2
R-HSA-5205685	PINK1-PRKN Mediated Mitophagy	2/37	22/10856	0.00250127	0.0521166	0.0412288	UBA52/SQSTM1	2
R-HSA-9637690	Response of Mtb to phagocytosis	2/37	23/10856	0.00273362	0.0521166	0.0412288	RAB7A/UBA52	2
R-HSA-5619115	Disorders of transmembrane transporters	4/37	175/10856	0.00284533	0.0521166	0.0412288	SLC3A2/BSG/SEC13/UBA52	4
R-HSA-202040	G-protein activation	2/37	24/10856	0.00297574	0.0521166	0.0412288	GNB1/GNB4	2
R-HSA-3371571	HSF1-dependent transactivation	2/37	24/10856	0.00297574	0.0521166	0.0412288	HSPA1A/HSPA1B	2
R-HSA-428930	Thromboxane signalling through TP receptor	2/37	24/10856	0.00297574	0.0521166	0.0412288	GNB1/GNB4	2
R-HSA-191273	Cholesterol biosynthesis	2/37	25/10856	0.00322758	0.0521166	0.0412288	FDFT1/HMGCS1	2
R-HSA-210991	Basigin interactions	2/37	25/10856	0.00322758	0.0521166	0.0412288	SLC3A2/BSG	2
R-HSA-392451	G beta:gamma signalling through PI3Kgamma	2/37	25/10856	0.00322758	0.0521166	0.0412288	GNB1/GNB4	2
R-HSA-418592	ADP signalling through P2Y purinoceptor 1	2/37	25/10856	0.00322758	0.0521166	0.0412288	GNB1/GNB4	2
R-HSA-983170	Antigen Presentation: Folding, assembly and peptide loading of class I MHC	2/37	25/10856	0.00322758	0.0521166	0.0412288	HSPA5/SEC13	2
R-HSA-9006931	Signaling by Nuclear Receptors	5/37	299/10856	0.00324245	0.0521166	0.0412288	PDHA1/GNAI3/H2AZ1/GNB1/GNB4	5
R-HSA-450531	Regulation of mRNA stability by proteins that bind AU-rich elements	3/37	88/10856	0.00327727	0.0521166	0.0412288	HSPA1A/HSPA1B/UBA52	3
R-HSA-446203	Asparagine N-linked glycosylation	5/37	304/10856	0.00348163	0.0540482	0.0427569	SEC22B/ARF4/SEC13/UBA52/GFPT1	5
R-HSA-111885	Opioid Signalling	3/37	92/10856	0.0037156	0.0557183	0.0440781	GNAI3/GNB1/GNB4	3
R-HSA-9635486	Infection with Mycobacterium tuberculosis	2/37	27/10856	0.00376013	0.0557183	0.0440781	RAB7A/UBA52	2
R-HSA-400042	Adrenaline,noradrenaline inhibits insulin secretion	2/37	28/10856	0.00404071	0.0564728	0.044675	GNB1/GNB4	2
R-HSA-193704	p75 NTR receptor-mediated signalling	3/37	97/10856	0.00431179	0.0564728	0.044675	UBA52/SQSTM1/HDAC2	3
R-HSA-1296041	Activation of G protein gated Potassium channels	2/37	29/10856	0.00433074	0.0564728	0.044675	GNB1/GNB4	2
R-HSA-1296059	G protein gated Potassium channels	2/37	29/10856	0.00433074	0.0564728	0.044675	GNB1/GNB4	2
R-HSA-5205647	Mitophagy	2/37	29/10856	0.00433074	0.0564728	0.044675	UBA52/SQSTM1	2
R-HSA-997272	Inhibition of voltage gated Ca2+ channels via Gbeta/gamma subunits	2/37	29/10856	0.00433074	0.0564728	0.044675	GNB1/GNB4	2
R-HSA-5619102	SLC transporter disorders	3/37	98/10856	0.00443758	0.0567315	0.0448796	SLC3A2/BSG/SEC13	3
R-HSA-70268	Pyruvate metabolism	2/37	31/10856	0.0049389	0.0619262	0.0489891	PDHA1/BSG	2
R-HSA-397795	G-protein beta:gamma signalling	2/37	32/10856	0.0052569	0.0623182	0.0492992	GNB1/GNB4	2
R-HSA-451326	Activation of kainate receptors upon glutamate binding	2/37	32/10856	0.0052569	0.0623182	0.0492992	GNB1/GNB4	2
R-HSA-456926	Thrombin signalling through proteinase activated receptors (PARs)	2/37	32/10856	0.0052569	0.0623182	0.0492992	GNB1/GNB4	2
R-HSA-1236975	Antigen processing-Cross presentation	3/37	105/10856	0.00538083	0.0626482	0.0495603	SEC22B/CTSL/UBA52	3
R-HSA-163359	Glucagon signaling in metabolic regulation	2/37	33/10856	0.0055841	0.062773	0.0496589	GNB1/GNB4	2
R-HSA-420092	Glucagon-type ligand receptors	2/37	33/10856	0.0055841	0.062773	0.0496589	GNB1/GNB4	2
R-HSA-1296065	Inwardly rectifying K+ channels	2/37	35/10856	0.00626583	0.0692428	0.0547771	GNB1/GNB4	2
R-HSA-8939211	ESR-mediated signaling	4/37	223/10856	0.00672971	0.0731296	0.0578519	GNAI3/H2AZ1/GNB1/GNB4	4
R-HSA-6814122	Cooperation of PDCL (PhLP1) and TRiC/CCT in G-protein beta folding	2/37	38/10856	0.00735585	0.0786231	0.0621978	GNB1/GNB4	2
R-HSA-2132295	MHC class II antigen presentation	3/37	123/10856	0.0083298	0.0875973	0.0692972	CTSL/RAB7A/SEC13	3
R-HSA-983169	Class I MHC mediated antigen processing & presentation	5/37	377/10856	0.00858875	0.0888868	0.0703173	SEC22B/CTSL/HSPA5/SEC13/UBA52	5
R-HSA-2426168	Activation of gene expression by SREBF (SREBP)	2/37	42/10856	0.00893245	0.0895993	0.070881	FDFT1/HMGCS1	2
R-HSA-381676	Glucagon-like Peptide-1 (GLP1) regulates insulin secretion	2/37	42/10856	0.00893245	0.0895993	0.070881	GNB1/GNB4	2
R-HSA-432040	Vasopressin regulates renal water homeostasis via Aquaporins	2/37	43/10856	0.0093482	0.0923489	0.0730561	GNB1/GNB4	2
R-HSA-9660821	ADORA2B mediated anti-inflammatory cytokines production	3/37	134/10856	0.0105198	0.101427	0.0802379	GNAI3/GNB1/GNB4	3
R-HSA-8854214	TBC/RABGAPs	2/37	46/10856	0.0106464	0.101427	0.0802379	RAB5C/RAB7A	2
R-HSA-168273	Influenza Viral RNA Transcription and Replication	3/37	135/10856	0.0107339	0.101427	0.0802379	RPL34/SEC13/UBA52	3
R-HSA-2122947	NOTCH1 Intracellular Domain Regulates Transcription	2/37	48/10856	0.0115536	0.107614	0.0851318	UBA52/HDAC2	2
R-HSA-73887	Death Receptor Signalling	3/37	141/10856	0.0120719	0.110857	0.0876978	UBA52/SQSTM1/HDAC2	3
R-HSA-68875	Mitotic Prophase	3/37	142/10856	0.0123038	0.111418	0.0881413	H2AZ1/SEC13/RAB2A	3
R-HSA-9678108	SARS-CoV-1 Infection	2/37	51/10856	0.012976	0.112864	0.0892851	CTSL/UBA52	2
R-HSA-418555	G alpha (s) signalling events	3/37	145/10856	0.013015	0.112864	0.0892851	GNAI3/GNB1/GNB4	3
R-HSA-3858494	Beta-catenin independent WNT signaling	3/37	146/10856	0.0132573	0.112864	0.0892851	GNB1/UBA52/GNB4	3
R-HSA-381070	IRE1alpha activates chaperones	2/37	52/10856	0.0134663	0.112864	0.0892851	HSPA5/GFPT1	2
R-HSA-445717	Aquaporin-mediated transport	2/37	52/10856	0.0134663	0.112864	0.0892851	GNB1/GNB4	2
R-HSA-9679506	SARS-CoV Infections	3/37	147/10856	0.0135021	0.112864	0.0892851	CTSL/UBA52/HDAC2	3
R-HSA-1655829	Regulation of cholesterol biosynthesis by SREBP (SREBF)	2/37	55/10856	0.0149851	0.120071	0.0949865	FDFT1/HMGCS1	2
R-HSA-3371497	HSP90 chaperone cycle for steroid hormone receptors (SHR)	2/37	55/10856	0.0149851	0.120071	0.0949865	HSPA1A/HSPA1B	2
R-HSA-71406	Pyruvate metabolism and Citric Acid (TCA) cycle	2/37	55/10856	0.0149851	0.120071	0.0949865	PDHA1/BSG	2
R-HSA-199977	ER to Golgi Anterograde Transport	3/37	154/10856	0.0152885	0.120071	0.0949865	SEC22B/ARF4/SEC13	3
R-HSA-432722	Golgi Associated Vesicle Biogenesis	2/37	56/10856	0.015507	0.120071	0.0949865	FTH1/RAB5C	2
R-HSA-9711097	Cellular response to starvation	3/37	156/10856	0.0158224	0.120071	0.0949865	RPL34/SEC13/UBA52	3
R-HSA-2644602	Signaling by NOTCH1 PEST Domain Mutants in Cancer	2/37	58/10856	0.0165742	0.120071	0.0949865	UBA52/HDAC2	2
R-HSA-2644603	Signaling by NOTCH1 in Cancer	2/37	58/10856	0.0165742	0.120071	0.0949865	UBA52/HDAC2	2
R-HSA-2644606	Constitutive Signaling by NOTCH1 PEST Domain Mutants	2/37	58/10856	0.0165742	0.120071	0.0949865	UBA52/HDAC2	2
R-HSA-2894858	Signaling by NOTCH1 HD+PEST Domain Mutants in Cancer	2/37	58/10856	0.0165742	0.120071	0.0949865	UBA52/HDAC2	2
R-HSA-2894862	Constitutive Signaling by NOTCH1 HD+PEST Domain Mutants	2/37	58/10856	0.0165742	0.120071	0.0949865	UBA52/HDAC2	2
R-HSA-917937	Iron uptake and transport	2/37	58/10856	0.0165742	0.120071	0.0949865	FTH1/UBA52	2
R-HSA-4086398	Ca2+ pathway	2/37	62/10856	0.0187999	0.134698	0.106558	GNB1/GNB4	2
R-HSA-9662851	Anti-inflammatory response favouring Leishmania parasite infection	3/37	169/10856	0.019549	0.137053	0.108421	GNAI3/GNB1/GNB4	3
R-HSA-9664433	Leishmania parasite growth and survival	3/37	169/10856	0.019549	0.137053	0.108421	GNAI3/GNB1/GNB4	3
R-HSA-418594	G alpha (i) signalling events	4/37	318/10856	0.0223097	0.151866	0.120139	PSAP/GNAI3/GNB1/GNB4	4
R-HSA-204005	COPII-mediated vesicle transport	2/37	68/10856	0.0223606	0.151866	0.120139	SEC22B/SEC13	2
R-HSA-9694516	SARS-CoV-2 Infection	2/37	68/10856	0.0223606	0.151866	0.120139	CTSL/UBA52	2
R-HSA-4551638	SUMOylation of chromatin organization proteins	2/37	71/10856	0.0242377	0.1622	0.128315	SEC13/HDAC2	2
R-HSA-948021	Transport to the Golgi and subsequent modification	3/37	185/10856	0.0247501	0.1622	0.128315	SEC22B/ARF4/SEC13	3
R-HSA-1169408	ISG15 antiviral mechanism	2/37	72/10856	0.0248773	0.1622	0.128315	SEC13/UBA52	2
R-HSA-199992	trans-Golgi Network Vesicle Budding	2/37	72/10856	0.0248773	0.1622	0.128315	FTH1/RAB5C	2
R-HSA-195721	Signaling by WNT	4/37	332/10856	0.0256484	0.165572	0.130982	H2AZ1/GNB1/UBA52/GNB4	4
R-HSA-1980143	Signaling by NOTCH1	2/37	74/10856	0.0261774	0.16733	0.132373	UBA52/HDAC2	2
R-HSA-204998	Cell death signalling via NRAGE, NRIF and NADE	2/37	76/10856	0.0275046	0.172433	0.136409	UBA52/SQSTM1	2
R-HSA-427389	ERCC6 (CSB) and EHMT2 (G9a) positively regulate rRNA expression	2/37	76/10856	0.0275046	0.172433	0.136409	H2AZ1/HDAC2	2
R-HSA-422356	Regulation of insulin secretion	2/37	78/10856	0.0288586	0.179198	0.141761	GNB1/GNB4	2
R-HSA-6806834	Signaling by MET	2/37	79/10856	0.0295455	0.181733	0.143767	RAP1B/UBA52	2
R-HSA-1169410	Antiviral mechanism by IFN-stimulated genes	2/37	80/10856	0.030239	0.182554	0.144416	SEC13/UBA52	2
R-HSA-416482	G alpha (12/13) signalling events	2/37	80/10856	0.030239	0.182554	0.144416	GNB1/GNB4	2
R-HSA-9663891	Selective autophagy	2/37	81/10856	0.030939	0.185066	0.146404	UBA52/SQSTM1	2
R-HSA-112314	Neurotransmitter receptors and postsynaptic signal transmission	3/37	205/10856	0.0322077	0.190904	0.151022	GNAI3/GNB1/GNB4	3
R-HSA-381183	ATF6 (ATF6-alpha) activates chaperone genes	1/37	10/10856	0.0335782	0.193636	0.153183	HSPA5	1
R-HSA-937042	IRAK2 mediated activation of TAK1 complex	1/37	10/10856	0.0335782	0.193636	0.153183	UBA52	1
R-HSA-418346	Platelet homeostasis	2/37	88/10856	0.0360165	0.193636	0.153183	GNB1/GNB4	2
R-HSA-156902	Peptide chain elongation	2/37	89/10856	0.0367667	0.193636	0.153183	RPL34/UBA52	2
R-HSA-192823	Viral mRNA Translation	2/37	89/10856	0.0367667	0.193636	0.153183	RPL34/UBA52	2
R-HSA-5687128	MAPK6/MAPK4 signaling	2/37	89/10856	0.0367667	0.193636	0.153183	UBA52/SEPTIN7	2
R-HSA-1236977	Endosomal/Vacuolar pathway	1/37	11/10856	0.0368751	0.193636	0.153183	CTSL	1
R-HSA-2485179	Activation of the phototransduction cascade	1/37	11/10856	0.0368751	0.193636	0.153183	GNB1	1
R-HSA-8875555	MET activates RAP1 and RAC1	1/37	11/10856	0.0368751	0.193636	0.153183	RAP1B	1
R-HSA-9014325	TICAM1,TRAF6-dependent induction of TAK1 complex	1/37	11/10856	0.0368751	0.193636	0.153183	UBA52	1
R-HSA-9645460	Alpha-protein kinase 1 signaling pathway	1/37	11/10856	0.0368751	0.193636	0.153183	UBA52	1
R-HSA-9708530	Regulation of BACH1 activity	1/37	11/10856	0.0368751	0.193636	0.153183	UBA52	1
R-HSA-1236974	ER-Phagosome pathway	2/37	90/10856	0.037523	0.193636	0.153183	SEC22B/UBA52	2
R-HSA-8876198	RAB GEFs exchange GTP for GDP on RABs	2/37	90/10856	0.037523	0.193636	0.153183	RAB5C/RAB7A	2
R-HSA-390466	Chaperonin-mediated protein folding	2/37	91/10856	0.0382852	0.193636	0.153183	GNB1/GNB4	2
R-HSA-156842	Eukaryotic Translation Elongation	2/37	93/10856	0.0398276	0.193636	0.153183	RPL34/UBA52	2
R-HSA-2408557	Selenocysteine synthesis	2/37	93/10856	0.0398276	0.193636	0.153183	RPL34/UBA52	2
R-HSA-72764	Eukaryotic Translation Termination	2/37	93/10856	0.0398276	0.193636	0.153183	RPL34/UBA52	2
R-HSA-381033	ATF6 (ATF6-alpha) activates chaperones	1/37	12/10856	0.040161	0.193636	0.153183	HSPA5	1
R-HSA-5689877	Josephin domain DUBs	1/37	12/10856	0.040161	0.193636	0.153183	UBA52	1
R-HSA-9013973	TICAM1-dependent activation of IRF3/IRF7	1/37	12/10856	0.040161	0.193636	0.153183	UBA52	1
R-HSA-381119	Unfolded Protein Response (UPR)	2/37	94/10856	0.0406076	0.193636	0.153183	HSPA5/GFPT1	2
R-HSA-373080	Class B/2 (Secretin family receptors)	2/37	95/10856	0.0413934	0.193636	0.153183	GNB1/GNB4	2
R-HSA-975956	Nonsense Mediated Decay (NMD) independent of the Exon Junction Complex (EJC)	2/37	95/10856	0.0413934	0.193636	0.153183	RPL34/UBA52	2
R-HSA-391251	Protein folding	2/37	97/10856	0.0429823	0.193636	0.153183	GNB1/GNB4	2
R-HSA-1358803	Downregulation of ERBB2:ERBB3 signaling	1/37	13/10856	0.043436	0.193636	0.153183	UBA52	1
R-HSA-1679131	Trafficking and processing of endosomal TLR	1/37	13/10856	0.043436	0.193636	0.153183	CTSL	1
R-HSA-6811434	COPI-dependent Golgi-to-ER retrograde traffic	2/37	99/10856	0.044594	0.193636	0.153183	SEC22B/ARF4	2
R-HSA-157118	Signaling by NOTCH	3/37	236/10856	0.0458436	0.193636	0.153183	H2AZ1/UBA52/HDAC2	3
R-HSA-72689	Formation of a pool of free 40S subunits	2/37	101/10856	0.046228	0.193636	0.153183	RPL34/UBA52	2
R-HSA-9633012	Response of EIF2AK4 (GCN2) to amino acid deficiency	2/37	101/10856	0.046228	0.193636	0.153183	RPL34/UBA52	2
R-HSA-162658	Golgi Cisternae Pericentriolar Stack Reorganization	1/37	14/10856	0.0467001	0.193636	0.153183	RAB2A	1
R-HSA-170670	Adenylate cyclase inhibitory pathway	1/37	14/10856	0.0467001	0.193636	0.153183	GNAI3	1
R-HSA-174490	Membrane binding and targetting of GAG proteins	1/37	14/10856	0.0467001	0.193636	0.153183	UBA52	1
R-HSA-174495	Synthesis And Processing Of GAG, GAGPOL Polyproteins	1/37	14/10856	0.0467001	0.193636	0.153183	UBA52	1
R-HSA-6803205	TP53 regulates transcription of several additional cell death genes whose specific roles in p53-dependent apoptosis remain uncertain	1/37	14/10856	0.0467001	0.193636	0.153183	NDRG1	1
R-HSA-71240	Tryptophan catabolism	1/37	14/10856	0.0467001	0.193636	0.153183	SLC3A2	1
R-HSA-8964539	Glutamate and glutamine metabolism	1/37	14/10856	0.0467001	0.193636	0.153183	OAT	1
R-HSA-975110	TRAF6 mediated IRF7 activation in TLR7/8 or 9 signaling	1/37	14/10856	0.0467001	0.193636	0.153183	UBA52	1
R-HSA-8878171	Transcriptional regulation by RUNX1	3/37	239/10856	0.0472946	0.193636	0.153183	CTSL/H2AZ1/UBA52	3
R-HSA-1296071	Potassium Channels	2/37	103/10856	0.0478841	0.193636	0.153183	GNB1/GNB4	2
R-HSA-9020702	Interleukin-1 signaling	2/37	103/10856	0.0478841	0.193636	0.153183	UBA52/SQSTM1	2
R-HSA-2691230	Signaling by NOTCH1 HD Domain Mutants in Cancer	1/37	15/10856	0.0499534	0.193636	0.153183	UBA52	1
R-HSA-2691232	Constitutive Signaling by NOTCH1 HD Domain Mutants	1/37	15/10856	0.0499534	0.193636	0.153183	UBA52	1
R-HSA-3134975	Regulation of innate immune responses to cytosolic DNA	1/37	15/10856	0.0499534	0.193636	0.153183	UBA52	1
R-HSA-354194	GRB2:SOS provides linkage to MAPK signaling for Integrins	1/37	15/10856	0.0499534	0.193636	0.153183	RAP1B	1
R-HSA-372708	p130Cas linkage to MAPK signaling for integrins	1/37	15/10856	0.0499534	0.193636	0.153183	RAP1B	1
R-HSA-430039	mRNA decay by 5' to 3' exoribonuclease	1/37	15/10856	0.0499534	0.193636	0.153183	DDX6	1
R-HSA-8875360	InlB-mediated entry of Listeria monocytogenes into host cell	1/37	15/10856	0.0499534	0.193636	0.153183	UBA52	1
R-HSA-937039	IRAK1 recruits IKK complex	1/37	15/10856	0.0499534	0.193636	0.153183	UBA52	1
R-HSA-9706369	Negative regulation of FLT3	1/37	15/10856	0.0499534	0.193636	0.153183	UBA52	1
R-HSA-975144	IRAK1 recruits IKK complex upon TLR7/8 or 9 stimulation	1/37	15/10856	0.0499534	0.193636	0.153183	UBA52	1

## Sheet: SKOV-3_Suppressed
Table S7. Reactome pathways identified in MCF-7 and SKOV-3 cells
ID	Description	GeneRatio	BgRatio	pvalue	p.adjust	qvalue	geneID	Count
R-HSA-9707564	Cytoprotection by HMOX1	4/22	124/10856	0.000101149324478337	0.0170926486546095	0.00760937551921456	COX2/COX4I1/PSMD2/PSME2	4
R-HSA-450408	AUF1 (hnRNP D0) binds and destabilizes mRNA	3/22	56/10856	0.000186786433604087	0.0170926486546095	0.00760937551921456	EIF4G1/PSMD2/PSME2	3
R-HSA-453279	Mitotic G1 phase and G1/S transition	4/22	149/10856	0.000205662452203217	0.0170926486546095	0.00760937551921456	RRM2/CDK6/PSMD2/PSME2	4
R-HSA-9711123	Cellular response to chemical stress	4/22	160/10856	0.000270239504420704	0.0170926486546095	0.00760937551921456	COX2/COX4I1/PSMD2/PSME2	4
R-HSA-9010553	Regulation of expression of SLITs and ROBOs	4/22	171/10856	0.000348299586758002	0.0176239590899549	0.00784590648065395	RPS11/EIF4G1/PSMD2/PSME2	4
R-HSA-450531	Regulation of mRNA stability by proteins that bind AU-rich elements	3/22	88/10856	0.000709024778878453	0.0298972115093748	0.0133097633929815	EIF4G1/PSMD2/PSME2	3
R-HSA-376176	Signaling by ROBO receptors	4/22	218/10856	0.00087080274082224	0.0314732990611467	0.0140114125215007	RPS11/EIF4G1/PSMD2/PSME2	4
R-HSA-9013424	RHOV GTPase cycle	2/22	34/10856	0.00211468346921262	0.0357252471217617	0.0159043122197982	TPM4/SPTBN1	2
R-HSA-69206	G1/S Transition	3/22	131/10856	0.00223600283425513	0.0357252471217617	0.0159043122197982	RRM2/PSMD2/PSME2	3
R-HSA-1236978	Cross-presentation of soluble exogenous antigens (endosomes)	2/22	49/10856	0.00435220524269238	0.0357252471217617	0.0159043122197982	PSMD2/PSME2	2
R-HSA-211733	Regulation of activated PAK-2p34 by proteasome mediated degradation	2/22	50/10856	0.00452800064085839	0.0357252471217617	0.0159043122197982	PSMD2/PSME2	2
R-HSA-350562	Regulation of ornithine decarboxylase (ODC)	2/22	51/10856	0.00470705169380881	0.0357252471217617	0.0159043122197982	PSMD2/PSME2	2
R-HSA-180534	Vpu mediated degradation of CD4	2/22	52/10856	0.00488934571677889	0.0357252471217617	0.0159043122197982	PSMD2/PSME2	2
R-HSA-349425	Autodegradation of the E3 ubiquitin ligase COP1	2/22	52/10856	0.00488934571677889	0.0357252471217617	0.0159043122197982	PSMD2/PSME2	2
R-HSA-69601	Ubiquitin Mediated Degradation of Phosphorylated Cdc25A	2/22	52/10856	0.00488934571677889	0.0357252471217617	0.0159043122197982	PSMD2/PSME2	2
R-HSA-69610	p53-Independent DNA Damage Response	2/22	52/10856	0.00488934571677889	0.0357252471217617	0.0159043122197982	PSMD2/PSME2	2
R-HSA-69613	p53-Independent G1/S DNA damage checkpoint	2/22	52/10856	0.00488934571677889	0.0357252471217617	0.0159043122197982	PSMD2/PSME2	2
R-HSA-75815	Ubiquitin-dependent degradation of Cyclin D	2/22	52/10856	0.00488934571677889	0.0357252471217617	0.0159043122197982	PSMD2/PSME2	2
R-HSA-169911	Regulation of Apoptosis	2/22	53/10856	0.00507487005902121	0.0357252471217617	0.0159043122197982	PSMD2/PSME2	2
R-HSA-180585	Vif-mediated degradation of APOBEC3G	2/22	54/10856	0.00526361210372949	0.0357252471217617	0.0159043122197982	PSMD2/PSME2	2
R-HSA-8854050	FBXL7 down-regulates AURKA during mitotic entry and in early mitosis	2/22	54/10856	0.00526361210372949	0.0357252471217617	0.0159043122197982	PSMD2/PSME2	2
R-HSA-9604323	Negative regulation of NOTCH4 signaling	2/22	54/10856	0.00526361210372949	0.0357252471217617	0.0159043122197982	PSMD2/PSME2	2
R-HSA-9662361	Sensory processing of sound by outer hair cells of the cochlea	2/22	54/10856	0.00526361210372949	0.0357252471217617	0.0159043122197982	SPTBN1/PLS1	2
R-HSA-174113	SCF-beta-TrCP mediated degradation of Emi1	2/22	55/10856	0.00545555926796254	0.0357252471217617	0.0159043122197982	PSMD2/PSME2	2
R-HSA-4641257	Degradation of AXIN	2/22	55/10856	0.00545555926796254	0.0357252471217617	0.0159043122197982	PSMD2/PSME2	2
R-HSA-8941858	Regulation of RUNX3 expression and activity	2/22	55/10856	0.00545555926796254	0.0357252471217617	0.0159043122197982	PSMD2/PSME2	2
R-HSA-109581	Apoptosis	3/22	180/10856	0.00547430299390819	0.0357252471217617	0.0159043122197982	PSMD2/PLEC/PSME2	3
R-HSA-5362768	Hh mutants are degraded by ERAD	2/22	56/10856	0.00565069900256841	0.0357252471217617	0.0159043122197982	PSMD2/PSME2	2
R-HSA-4641258	Degradation of DVL	2/22	57/10856	0.0058490187921086	0.0357252471217617	0.0159043122197982	PSMD2/PSME2	2
R-HSA-69541	Stabilization of p53	2/22	57/10856	0.0058490187921086	0.0357252471217617	0.0159043122197982	PSMD2/PSME2	2
R-HSA-8932339	ROS sensing by NFE2L2	2/22	57/10856	0.0058490187921086	0.0357252471217617	0.0159043122197982	PSMD2/PSME2	2
R-HSA-72649	Translation initiation complex formation	2/22	58/10856	0.00605050615478249	0.0357252471217617	0.0159043122197982	RPS11/EIF4G1	2
R-HSA-72702	Ribosomal scanning and start codon recognition	2/22	58/10856	0.00605050615478249	0.0357252471217617	0.0159043122197982	RPS11/EIF4G1	2
R-HSA-351202	Metabolism of polyamines	2/22	59/10856	0.0062551486423519	0.0357252471217617	0.0159043122197982	PSMD2/PSME2	2
R-HSA-5387390	Hh mutants abrogate ligand secretion	2/22	59/10856	0.0062551486423519	0.0357252471217617	0.0159043122197982	PSMD2/PSME2	2
R-HSA-5676590	NIK-->noncanonical NF-kB signaling	2/22	59/10856	0.0062551486423519	0.0357252471217617	0.0159043122197982	PSMD2/PSME2	2
R-HSA-68827	CDT1 association with the CDC6:ORC:origin complex	2/22	59/10856	0.0062551486423519	0.0357252471217617	0.0159043122197982	PSMD2/PSME2	2
R-HSA-72662	Activation of the mRNA upon binding of the cap-binding complex and eIFs, and subsequent binding to 43S	2/22	59/10856	0.0062551486423519	0.0357252471217617	0.0159043122197982	RPS11/EIF4G1	2
R-HSA-2467813	Separation of Sister Chromatids	3/22	191/10856	0.0064532184035534	0.0357252471217617	0.0159043122197982	PSMD2/RCC2/PSME2	3
R-HSA-187577	SCF(Skp2)-mediated degradation of p27/p21	2/22	60/10856	0.00646293384006584	0.0357252471217617	0.0159043122197982	PSMD2/PSME2	2
R-HSA-5607761	Dectin-1 mediated noncanonical NF-kB signaling	2/22	60/10856	0.00646293384006584	0.0357252471217617	0.0159043122197982	PSMD2/PSME2	2
R-HSA-5610780	Degradation of GLI1 by the proteasome	2/22	60/10856	0.00646293384006584	0.0357252471217617	0.0159043122197982	PSMD2/PSME2	2
R-HSA-5610783	Degradation of GLI2 by the proteasome	2/22	60/10856	0.00646293384006584	0.0357252471217617	0.0159043122197982	PSMD2/PSME2	2
R-HSA-5610785	GLI3 is processed to GLI3R by the proteasome	2/22	60/10856	0.00646293384006584	0.0357252471217617	0.0159043122197982	PSMD2/PSME2	2
R-HSA-5678895	Defective CFTR causes cystic fibrosis	2/22	61/10856	0.00667384936658526	0.0357252471217617	0.0159043122197982	PSMD2/PSME2	2
R-HSA-174084	Autodegradation of Cdh1 by Cdh1:APC/C	2/22	64/10856	0.00732525460519266	0.0357252471217617	0.0159043122197982	PSMD2/PSME2	2
R-HSA-4608870	Asymmetric localization of PCP proteins	2/22	64/10856	0.00732525460519266	0.0357252471217617	0.0159043122197982	PSMD2/PSME2	2
R-HSA-5358346	Hedgehog ligand biogenesis	2/22	65/10856	0.00754856829916243	0.0357252471217617	0.0159043122197982	PSMD2/PSME2	2
R-HSA-9707587	Regulation of HMOX1 expression and activity	2/22	65/10856	0.00754856829916243	0.0357252471217617	0.0159043122197982	PSMD2/PSME2	2
R-HSA-1234176	Oxygen-dependent proline hydroxylation of Hypoxia-inducible Factor Alpha	2/22	66/10856	0.00777495091380318	0.0357252471217617	0.0159043122197982	PSMD2/PSME2	2
R-HSA-69563	p53-Dependent G1 DNA Damage Response	2/22	66/10856	0.00777495091380318	0.0357252471217617	0.0159043122197982	PSMD2/PSME2	2
R-HSA-69580	p53-Dependent G1/S DNA damage checkpoint	2/22	66/10856	0.00777495091380318	0.0357252471217617	0.0159043122197982	PSMD2/PSME2	2
R-HSA-1169091	Activation of NF-kappaB in B cells	2/22	67/10856	0.00800439026667823	0.0357252471217617	0.0159043122197982	PSMD2/PSME2	2
R-HSA-174154	APC/C:Cdc20 mediated degradation of Securin	2/22	68/10856	0.00823687420824116	0.0357252471217617	0.0159043122197982	PSMD2/PSME2	2
R-HSA-5658442	Regulation of RAS by GAPs	2/22	68/10856	0.00823687420824116	0.0357252471217617	0.0159043122197982	PSMD2/PSME2	2
R-HSA-68867	Assembly of the pre-replicative complex	2/22	68/10856	0.00823687420824116	0.0357252471217617	0.0159043122197982	PSMD2/PSME2	2
R-HSA-69615	G1/S DNA Damage Checkpoints	2/22	68/10856	0.00823687420824116	0.0357252471217617	0.0159043122197982	PSMD2/PSME2	2
R-HSA-5357801	Programmed Cell Death	3/22	210/10856	0.00837828228378404	0.0357252471217617	0.0159043122197982	PSMD2/PLEC/PSME2	3
R-HSA-8948751	Regulation of PTEN stability and activity	2/22	69/10856	0.00847239062176167	0.0357252471217617	0.0159043122197982	PSMD2/PSME2	2
R-HSA-9662360	Sensory processing of sound by inner hair cells of the cochlea	2/22	69/10856	0.00847239062176167	0.0357252471217617	0.0159043122197982	SPTBN1/PLS1	2
R-HSA-68949	Orc1 removal from chromatin	2/22	71/10856	0.00895247256139266	0.0367702036666475	0.0163695102655764	PSMD2/PSME2	2
R-HSA-174184	Cdc20:Phospho-APC/C mediated degradation of Cyclin A	2/22	73/10856	0.00944453980525188	0.0367702036666475	0.0163695102655764	PSMD2/PSME2	2
R-HSA-69017	CDK-mediated phosphorylation and removal of Cdc6	2/22	73/10856	0.00944453980525188	0.0367702036666475	0.0163695102655764	PSMD2/PSME2	2
R-HSA-8939902	Regulation of RUNX2 expression and activity	2/22	73/10856	0.00944453980525188	0.0367702036666475	0.0163695102655764	PSMD2/PSME2	2
R-HSA-174178	APC/C:Cdh1 mediated degradation of Cdc20 and other APC/C:Cdh1 targeted proteins in late mitosis/early G1	2/22	74/10856	0.0096950379710147	0.0367702036666475	0.0163695102655764	PSMD2/PSME2	2
R-HSA-179419	APC:Cdc20 mediated degradation of cell cycle proteins prior to satisfation of the cell cycle checkpoint	2/22	74/10856	0.0096950379710147	0.0367702036666475	0.0163695102655764	PSMD2/PSME2	2
R-HSA-1234174	Cellular response to hypoxia	2/22	75/10856	0.00994849659337047	0.0367702036666475	0.0163695102655764	PSMD2/PSME2	2
R-HSA-176409	APC/C:Cdc20 mediated degradation of mitotic proteins	2/22	76/10856	0.0102049037832438	0.0367702036666475	0.0163695102655764	PSMD2/PSME2	2
R-HSA-9659379	Sensory processing of sound	2/22	76/10856	0.0102049037832438	0.0367702036666475	0.0163695102655764	SPTBN1/PLS1	2
R-HSA-176814	Activation of APC/C and APC/C:Cdc20 mediated degradation of mitotic proteins	2/22	77/10856	0.010464247683789	0.0367702036666475	0.0163695102655764	PSMD2/PSME2	2
R-HSA-5619084	ABC transporter disorders	2/22	77/10856	0.010464247683789	0.0367702036666475	0.0163695102655764	PSMD2/PSME2	2
R-HSA-8852276	The role of GTSE1 in G2/M progression after G2 checkpoint	2/22	77/10856	0.010464247683789	0.0367702036666475	0.0163695102655764	PSMD2/PSME2	2
R-HSA-68882	Mitotic Anaphase	3/22	236/10856	0.0115119490786713	0.0377354874547394	0.016799239266308	PSMD2/RCC2/PSME2	3
R-HSA-176408	Regulation of APC/C activators between G1/S and early anaphase	2/22	81/10856	0.0115307543797541	0.0377354874547394	0.016799239266308	PSMD2/PSME2	2
R-HSA-2555396	Mitotic Metaphase and Anaphase	3/22	237/10856	0.01164429907666	0.0377354874547394	0.016799239266308	PSMD2/RCC2/PSME2	3
R-HSA-2871837	FCERI mediated NF-kB activation	2/22	82/10856	0.0118046051039393	0.0377354874547394	0.016799239266308	PSMD2/PSME2	2
R-HSA-9013694	Signaling by NOTCH4	2/22	82/10856	0.0118046051039393	0.0377354874547394	0.016799239266308	PSMD2/PSME2	2
R-HSA-8878171	Transcriptional regulation by RUNX1	3/22	239/10856	0.0119116628886718	0.0377354874547394	0.016799239266308	CDK6/PSMD2/PSME2	3
R-HSA-1168372	Downstream signaling events of B Cell Receptor (BCR)	2/22	83/10856	0.0120813220704897	0.0377354874547394	0.016799239266308	PSMD2/PSME2	2
R-HSA-195253	Degradation of beta-catenin by the destruction complex	2/22	83/10856	0.0120813220704897	0.0377354874547394	0.016799239266308	PSMD2/PSME2	2
R-HSA-69202	Cyclin E associated events during G1/S transition	2/22	83/10856	0.0120813220704897	0.0377354874547394	0.016799239266308	PSMD2/PSME2	2
R-HSA-5632684	Hedgehog 'on' state	2/22	85/10856	0.0126433082292859	0.0380804402620158	0.0169528067736039	PSMD2/PSME2	2
R-HSA-69002	DNA Replication Pre-Initiation	2/22	85/10856	0.0126433082292859	0.0380804402620158	0.0169528067736039	PSMD2/PSME2	2
R-HSA-69656	Cyclin A:Cdk2-associated events at S phase entry	2/22	85/10856	0.0126433082292859	0.0380804402620158	0.0169528067736039	PSMD2/PSME2	2
R-HSA-5628897	TP53 Regulates Metabolic Genes	2/22	87/10856	0.0132166201694391	0.0392804149845333	0.017487016448284	COX2/COX4I1	2
R-HSA-174143	APC/C-mediated degradation of cell cycle proteins	2/22	88/10856	0.0135074944808474	0.0392804149845333	0.017487016448284	PSMD2/PSME2	2
R-HSA-453276	Regulation of mitotic cell cycle	2/22	88/10856	0.0135074944808474	0.0392804149845333	0.017487016448284	PSMD2/PSME2	2
R-HSA-5687128	MAPK6/MAPK4 signaling	2/22	89/10856	0.0138011657084028	0.0396783514116581	0.0176641714210419	PSMD2/PSME2	2
R-HSA-1236974	ER-Phagosome pathway	2/22	90/10856	0.0140976224076879	0.040075263698259	0.0178408704627157	PSMD2/PSME2	2
R-HSA-69052	Switching of origins to a post-replicative state	2/22	91/10856	0.0143968531655113	0.0404711538986039	0.0180171144878328	PSMD2/PSME2	2
R-HSA-4086400	PCP/CE pathway	2/22	92/10856	0.0146988465998364	0.0408660240632813	0.0181929044092827	PSMD2/PSME2	2
R-HSA-975956	Nonsense Mediated Decay (NMD) independent of the Exon Junction Complex (EJC)	2/22	95/10856	0.0156212896073041	0.0429585464200863	0.0191244621050519	RPS11/EIF4G1	2
R-HSA-8878159	Transcriptional regulation by RUNX3	2/22	96/10856	0.0159342205479083	0.0433479333185033	0.019297810963511	PSMD2/PSME2	2
R-HSA-202424	Downstream TCR signaling	2/22	98/10856	0.0165681899260831	0.0445931069287129	0.0198521424646236	PSMD2/PSME2	2
R-HSA-5607764	CLEC7A (Dectin-1) signaling	2/22	101/10856	0.0175392452465829	0.0455898152974339	0.020295861189205	PSMD2/PSME2	2
R-HSA-5668541	TNFR2 non-canonical NF-kB pathway	2/22	102/10856	0.0178682462378025	0.0455898152974339	0.020295861189205	PSMD2/PSME2	2
R-HSA-5689603	UCH proteinases	2/22	102/10856	0.0178682462378025	0.0455898152974339	0.020295861189205	PSMD2/PSME2	2
R-HSA-5673001	RAF/MAP kinase cascade	3/22	280/10856	0.0181878965073061	0.0455898152974339	0.020295861189205	SPTBN1/PSMD2/PSME2	3
R-HSA-382556	ABC-family proteins mediated transport	2/22	103/10856	0.0181998867392918	0.0455898152974339	0.020295861189205	PSMD2/PSME2	2
R-HSA-611105	Respiratory electron transport	2/22	103/10856	0.0181998867392918	0.0455898152974339	0.020295861189205	COX2/COX4I1	2
R-HSA-9020702	Interleukin-1 signaling	2/22	103/10856	0.0181998867392918	0.0455898152974339	0.020295861189205	PSMD2/PSME2	2
R-HSA-1236975	Antigen processing-Cross presentation	2/22	105/10856	0.0188710422487871	0.0468075851857171	0.0208379929888568	PSMD2/PSME2	2
R-HSA-5684996	MAPK1/MAPK3 signaling	3/22	286/10856	0.0192353879391772	0.0472480888214741	0.0210340982063563	SPTBN1/PSMD2/PSME2	3
R-HSA-72766	Translation	3/22	291/10856	0.0201337442447554	0.0489792047492608	0.0218047635039355	MRPL12/RPS11/EIF4G1	3
R-HSA-69620	Cell Cycle Checkpoints	3/22	294/10856	0.0206838850334665	0.0498383134615907	0.0221872250484302	PSMD2/RCC2/PSME2	3
R-HSA-156827	L13a-mediated translational silencing of Ceruloplasmin expression	2/22	111/10856	0.0209467178197326	0.0499010217096406	0.0222151417638092	RPS11/EIF4G1	2
R-HSA-72706	GTP hydrolysis and joining of the 60S ribosomal subunit	2/22	112/10856	0.0213016219155778	0.0499010217096406	0.0222151417638092	RPS11/EIF4G1	2
R-HSA-983705	Signaling by the B Cell Receptor (BCR)	2/22	112/10856	0.0213016219155778	0.0499010217096406	0.0222151417638092	PSMD2/PSME2	2
R-HSA-5610787	Hedgehog 'off' state	2/22	113/10856	0.0216590567383412	0.050272856466058	0.0223806766876148	PSMD2/PSME2	2
R-HSA-446107	Type I hemidesmosome assembly	1/22	11/10856	0.0220773800763562	0.0505581550137683	0.0225076870666662	PLEC	1
R-HSA-927802	Nonsense-Mediated Decay (NMD)	2/22	115/10856	0.0223814757373204	0.0505581550137683	0.0225076870666662	RPS11/EIF4G1	2
R-HSA-975957	Nonsense Mediated Decay (NMD) enhanced by the Exon Junction Complex (EJC)	2/22	115/10856	0.0223814757373204	0.0505581550137683	0.0225076870666662	RPS11/EIF4G1	2
R-HSA-72613	Eukaryotic Translation Initiation	2/22	119/10856	0.0238562130100341	0.0523970883528728	0.0233263509621693	RPS11/EIF4G1	2
R-HSA-72737	Cap-dependent Translation Initiation	2/22	119/10856	0.0238562130100341	0.0523970883528728	0.0233263509621693	RPS11/EIF4G1	2
R-HSA-264870	Caspase-mediated cleavage of cytoskeletal proteins	1/22	12/10856	0.0240611788442971	0.0523970883528728	0.0233263509621693	PLEC	1
R-HSA-202403	TCR signaling	2/22	120/10856	0.0242310645742534	0.0523970883528728	0.0233263509621693	PSMD2/PSME2	2
R-HSA-69239	Synthesis of DNA	2/22	120/10856	0.0242310645742534	0.0523970883528728	0.0233263509621693	PSMD2/PSME2	2
R-HSA-8878166	Transcriptional regulation by RUNX2	2/22	121/10856	0.0246083619758027	0.0527619964396447	0.0234888022427376	PSMD2/PSME2	2
R-HSA-1663150	The activation of arylsulfatases	1/22	13/10856	0.026041135877258	0.0553647678734981	0.0246475147179708	SUMF2	1
R-HSA-5683057	MAPK family signaling cascades	3/22	325/10856	0.0268591806283871	0.0562933868443171	0.0250609211247844	SPTBN1/PSMD2/PSME2	3
R-HSA-163200	Respiratory electron transport, ATP synthesis by chemiosmotic coupling, and heat production by uncoupling proteins.	2/22	127/10856	0.0269229241429343	0.0562933868443171	0.0250609211247844	COX2/COX4I1	2
R-HSA-69306	DNA Replication	2/22	128/10856	0.0273170505996702	0.0566492934566932	0.0252193650920165	PSMD2/PSME2	2
R-HSA-1500931	Cell-Cell communication	2/22	129/10856	0.0277135398665804	0.0568994605497389	0.0253307355058126	SPTBN1/PLEC	2
R-HSA-162909	Host Interactions of HIV factors	2/22	130/10856	0.028112381694535	0.0568994605497389	0.0253307355058126	PSMD2/PSME2	2
R-HSA-8939236	RUNX1 regulates transcription of genes involved in differentiation of HSCs	2/22	130/10856	0.028112381694535	0.0568994605497389	0.0253307355058126	PSMD2/PSME2	2
R-HSA-2454202	Fc epsilon receptor (FCERI) signaling	2/22	134/10856	0.0297310706305794	0.0596981021391794	0.0265766462612531	PSMD2/PSME2	2
R-HSA-6807070	PTEN Regulation	2/22	140/10856	0.0322279563217474	0.0642021492078905	0.0285817764312223	PSMD2/PSME2	2
R-HSA-446652	Interleukin-1 family signaling	2/22	141/10856	0.0326520079851529	0.0645387345331538	0.0287316188685145	PSMD2/PSME2	2
R-HSA-5621481	C-type lectin receptors (CLRs)	2/22	142/10856	0.0330782914250283	0.0648744785312571	0.0288810867603267	PSMD2/PSME2	2
R-HSA-8934593	Regulation of RUNX1 Expression and Activity	1/22	17/10856	0.0339226881953671	0.065018485707787	0.0289451964665413	CDK6	1
R-HSA-9659787	Aberrant regulation of mitotic G1/S transition in cancer due to RB1 defects	1/22	17/10856	0.0339226881953671	0.065018485707787	0.0289451964665413	CDK6	1
R-HSA-9661069	Defective binding of RB1 mutants to E2F1,(E2F2, E2F3)	1/22	17/10856	0.0339226881953671	0.065018485707787	0.0289451964665413	CDK6	1
R-HSA-3858494	Beta-catenin independent WNT signaling	2/22	146/10856	0.0348055456921011	0.0662090455646735	0.0294752147926776	PSMD2/PSME2	2
R-HSA-5358351	Signaling by Hedgehog	2/22	149/10856	0.0361239385021435	0.0682041525450918	0.0303634047111497	PSMD2/PSME2	2
R-HSA-9703465	Signaling by FLT3 fusion proteins	1/22	19/10856	0.0378405975945337	0.0709160828993854	0.0315707130028469	SPTBN1	1
R-HSA-71291	Metabolism of amino acids and derivatives	3/22	374/10856	0.0384453325493851	0.0715196259926062	0.0318394007955434	RPS11/PSMD2/PSME2	3
R-HSA-69242	S Phase	2/22	162/10856	0.0420576132906196	0.077668439142531	0.0345767546837979	PSMD2/PSME2	2
R-HSA-5663202	Diseases of signal transduction by growth factor receptors and second messengers	3/22	395/10856	0.0440890203126665	0.080829870573222	0.0359841737105669	SPTBN1/PSMD2/PSME2	3
R-HSA-69481	G2/M Checkpoints	2/22	168/10856	0.0449131960957642	0.0813002379575168	0.0361935737942763	PSMD2/PSME2	2
R-HSA-373753	Nephrin family interactions	1/22	23/10856	0.045630963596709	0.0813002379575168	0.0361935737942763	SPTBN1	1
R-HSA-9013418	RHOBTB2 GTPase cycle	1/22	23/10856	0.045630963596709	0.0813002379575168	0.0361935737942763	DBN1	1
R-HSA-9013422	RHOBTB1 GTPase cycle	1/22	23/10856	0.045630963596709	0.0813002379575168	0.0361935737942763	DBN1	1
R-HSA-166208	mTORC1-mediated signalling	1/22	24/10856	0.0475691265064175	0.0835763125425252	0.0372068460247564	EIF4G1	1
R-HSA-429947	Deadenylation of mRNA	1/22	24/10856	0.0475691265064175	0.0835763125425252	0.0372068460247564	EIF4G1	1
R-HSA-5619115	Disorders of transmembrane transporters	2/22	175/10856	0.0483344117911541	0.0843352150562895	0.0375446973622758	PSMD2/PSME2	2
R-HSA-1428517	The citric acid (TCA) cycle and respiratory electron transport	2/22	178/10856	0.0498294912953565	0.0863483650529123	0.0384409197447956	COX2/COX4I1	2
