# Supplementary material for: Hydroquinidine displays a significant anticarcinogenic activity in breast and ovarian cancer cells via inhibiting cell-cycle and stimulating apoptosis
Source: Turk J Biol. 2023 Jan 11;47(1):44–60. doi: 10.55730/1300-0152.2640 (PMC10388048; doi:10.55730/1300-0152.2640)
Supplement: Supplementary file 9 [file BIY-2209-4_0_Table_S8.xlsx]

## Sheet: MCF-7_Activated
Table S8. KEGG pathways in MCF-7 and SKOV-3 cells
ID	Description	GeneRatio	BgRatio	pvalue	p.adjust	qvalue	geneID	Count
hsa04540	Gap junction	4/25	88/8146	0.000135255757097215	0.016762699108338	0.0082863008095884	5566/5595/5594/10381	4
hsa04960	Aldosterone-regulated sodium reabsorption	3/25	37/8146	0.00018522319456727	0.016762699108338	0.0082863008095884	476/5595/5594	3
hsa05022	Pathways of neurodegeneration - multiple diseases	7/25	476/8146	0.000425298415798213	0.0208261971056512	0.0102950087466144	5595/5594/2521/5704/8878/7222/10381	7
hsa04919	Thyroid hormone signaling pathway	4/25	121/8146	0.000460247449848644	0.0208261971056512	0.0102950087466144	476/5566/5595/5594	4
hsa04140	Autophagy - animal	4/25	141/8146	0.00082010338076532	0.0250897021878971	0.0124025861353373	5566/5595/5594/8878	4
hsa04261	Adrenergic signaling in cardiomyocytes	4/25	150/8146	0.00103370726911012	0.0250897021878971	0.0124025861353373	476/5566/5595/5594	4
hsa04720	Long-term potentiation	3/25	67/8146	0.00107468071226579	0.0250897021878971	0.0124025861353373	5566/5595/5594	3
hsa05230	Central carbon metabolism in cancer	3/25	70/8146	0.0012205841037009	0.0250897021878971	0.0124025861353373	9997/5595/5594	3
hsa05020	Prion disease	5/25	273/8146	0.00124755425243687	0.0250897021878971	0.0124025861353373	5566/5595/5594/5704/10381	5
hsa04912	GnRH signaling pathway	3/25	93/8146	0.00276203237077597	0.0405975869274692	0.0200685948754573	5566/5595/5594	3
hsa04666	Fc gamma R-mediated phagocytosis	3/25	97/8146	0.00311295747450659	0.0405975869274692	0.0200685948754573	2934/5595/5594	3
hsa04713	Circadian entrainment	3/25	97/8146	0.00311295747450659	0.0405975869274692	0.0200685948754573	5566/5595/5594	3
hsa05203	Viral carcinogenesis	4/25	204/8146	0.00319658970743134	0.0405975869274692	0.0200685948754573	2934/5566/5595/5594	4
hsa01522	Endocrine resistance	3/25	98/8146	0.00320478033904548	0.0405975869274692	0.0200685948754573	5566/5595/5594	3
hsa04916	Melanogenesis	3/25	101/8146	0.00349022860195989	0.0405975869274692	0.0200685948754573	5566/5595/5594	3
hsa04914	Progesterone-mediated oocyte maturation	3/25	102/8146	0.00358873696596413	0.0405975869274692	0.0200685948754573	5566/5595/5594	3
hsa04928	Parathyroid hormone synthesis, secretion and action	3/25	106/8146	0.00399981700552495	0.0425862869411774	0.0210516684501313	5566/5595/5594	3
hsa04024	cAMP signaling pathway	4/25	221/8146	0.00426039336499521	0.0428406221702296	0.0211773939195669	476/5566/5595/5594	4
hsa04725	Cholinergic synapse	3/25	113/8146	0.00478622271647818	0.043327188048675	0.0214179179071671	5566/5595/5594	3
hsa04724	Glutamatergic synapse	3/25	114/8146	0.00490566705396055	0.043327188048675	0.0214179179071671	5566/5595/5594	3
hsa04726	Serotonergic synapse	3/25	115/8146	0.00502691132056451	0.043327188048675	0.0214179179071671	5566/5595/5594	3
hsa04935	Growth hormone synthesis, secretion and action	3/25	119/8146	0.00553004549953741	0.0443778221792676	0.0219372776111529	5566/5595/5594	3
hsa05216	Thyroid cancer	2/25	37/8146	0.00563917077416107	0.0443778221792676	0.0219372776111529	5595/5594	2
hsa04611	Platelet activation	3/25	124/8146	0.00620038599413864	0.0447172805917575	0.0221050820023227	5566/5595/5594	3
hsa05132	Salmonella infection	4/25	249/8146	0.00649906739145936	0.0447172805917575	0.0221050820023227	5595/5594/10381/64746	4
hsa04380	Osteoclast differentiation	3/25	128/8146	0.00677035931335212	0.0447172805917575	0.0221050820023227	5595/5594/8878	3
hsa05219	Bladder cancer	2/25	41/8146	0.00689126003360747	0.0447172805917575	0.0221050820023227	5595/5594	2
hsa04926	Relaxin signaling pathway	3/25	129/8146	0.00691759036778569	0.0447172805917575	0.0221050820023227	5566/5595/5594	3
hsa04114	Oocyte meiosis	3/25	131/8146	0.00721778348739664	0.0450489245247859	0.0222690234638372	5566/5595/5594	3
hsa04270	Vascular smooth muscle contraction	3/25	134/8146	0.00768249490041903	0.0458730141452758	0.0226763954774553	5566/5595/5594	3
hsa04910	Insulin signaling pathway	3/25	137/8146	0.00816465772477193	0.0458730141452758	0.0226763954774553	5566/5595/5594	3
hsa04915	Estrogen signaling pathway	3/25	138/8146	0.00832928397931427	0.0458730141452758	0.0226763954774553	5566/5595/5594	3
hsa04371	Apelin signaling pathway	3/25	139/8146	0.00849587228722968	0.0458730141452758	0.0226763954774553	5566/5595/5594	3
hsa04930	Type II diabetes mellitus	2/25	46/8146	0.00861703028143302	0.0458730141452758	0.0226763954774553	5595/5594	2
hsa04723	Retrograde endocannabinoid signaling	3/25	148/8146	0.0100843345784907	0.0521504159630517	0.0257795019299761	5566/5595/5594	3
hsa04921	Oxytocin signaling pathway	3/25	154/8146	0.0112336548168182	0.0539891760662366	0.026688455746613	5566/5595/5594	3
hsa04961	Endocrine and other factor-regulated calcium reabsorption	2/25	53/8146	0.0113234084970656	0.0539891760662366	0.026688455746613	476/5566	2
hsa04934	Cushing syndrome	3/25	155/8146	0.0114323194367398	0.0539891760662366	0.026688455746613	5566/5595/5594	3
hsa04218	Cellular senescence	3/25	156/8146	0.0116330268872001	0.0539891760662366	0.026688455746613	5595/5594/8878	3
hsa05213	Endometrial cancer	2/25	58/8146	0.0134567679397647	0.0602329368930651	0.0297749324565893	5595/5594	2
hsa04370	VEGF signaling pathway	2/25	59/8146	0.013902928396255	0.0602329368930651	0.0297749324565893	5595/5594	2
hsa04022	cGMP-PKG signaling pathway	3/25	167/8146	0.013976703588446	0.0602329368930651	0.0297749324565893	476/5595/5594	3
hsa04730	Long-term depression	2/25	60/8146	0.0143554904847221	0.0604265994822022	0.0298706656352846	5595/5594	2
hsa04929	GnRH secretion	2/25	64/8146	0.0162289540091063	0.0654952239726049	0.0323762374973621	5595/5594	2
hsa04360	Axon guidance	3/25	182/8146	0.0175796763441444	0.0654952239726049	0.0323762374973621	5595/5594/7222	3
hsa05221	Acute myeloid leukemia	2/25	67/8146	0.0176993165685704	0.0654952239726049	0.0323762374973621	5595/5594	2
hsa04664	Fc epsilon RI signaling pathway	2/25	68/8146	0.018201659216957	0.0654952239726049	0.0323762374973621	5595/5594	2
hsa05211	Renal cell carcinoma	2/25	69/8146	0.0187100478794145	0.0654952239726049	0.0323762374973621	5595/5594	2
hsa05034	Alcoholism	3/25	187/8146	0.018886345160203	0.0654952239726049	0.0323762374973621	5566/5595/5594	3
hsa04917	Prolactin signaling pathway	2/25	70/8146	0.0192244438728178	0.0654952239726049	0.0323762374973621	5595/5594	2
hsa04520	Adherens junction	2/25	71/8146	0.0197448086778967	0.0654952239726049	0.0323762374973621	5595/5594	2
hsa04062	Chemokine signaling pathway	3/25	192/8146	0.0202462389099225	0.0654952239726049	0.0323762374973621	5566/5595/5594	3
hsa05218	Melanoma	2/25	72/8146	0.0202711039386578	0.0654952239726049	0.0323762374973621	5595/5594	2
hsa05223	Non-small cell lung cancer	2/25	72/8146	0.0202711039386578	0.0654952239726049	0.0323762374973621	5595/5594	2
hsa01524	Platinum drug resistance	2/25	73/8146	0.0208032914618079	0.0654952239726049	0.0323762374973621	5595/5594	2
hsa05130	Pathogenic Escherichia coli infection	3/25	197/8146	0.0216595226361191	0.0654952239726049	0.0323762374973621	5595/5594/10381	3
hsa04918	Thyroid hormone synthesis	2/25	75/8146	0.0218851913321589	0.0654952239726049	0.0323762374973621	476/5566	2
hsa05214	Glioma	2/25	75/8146	0.0218851913321589	0.0654952239726049	0.0323762374973621	5595/5594	2
hsa04971	Gastric acid secretion	2/25	76/8146	0.0224348281011133	0.0654952239726049	0.0323762374973621	476/5566	2
hsa05133	Pertussis	2/25	76/8146	0.0224348281011133	0.0654952239726049	0.0323762374973621	5595/5594	2
hsa05212	Pancreatic cancer	2/25	76/8146	0.0224348281011133	0.0654952239726049	0.0323762374973621	5595/5594	2
hsa05220	Chronic myeloid leukemia	2/25	76/8146	0.0224348281011133	0.0654952239726049	0.0323762374973621	5595/5594	2
hsa05140	Leishmaniasis	2/25	77/8146	0.0229902059748233	0.0660512266895716	0.0326510861797824	5595/5594	2
hsa05014	Amyotrophic lateral sclerosis	4/25	364/8146	0.0235751383844353	0.0661418856250766	0.0326959015884357	2521/5704/8878/10381	4
hsa05205	Proteoglycans in cancer	3/25	205/8146	0.02403211881514	0.0661418856250766	0.0326959015884357	5566/5595/5594	3
hsa01521	EGFR tyrosine kinase inhibitor resistance	2/25	79/8146	0.0241180356422931	0.0661418856250766	0.0326959015884357	5595/5594	2
hsa04662	B cell receptor signaling pathway	2/25	82/8146	0.0258519088845729	0.0697934360795091	0.0345009716008042	5595/5594	2
hsa05207	Chemical carcinogenesis - receptor activation	3/25	212/8146	0.0262207384166112	0.0697934360795091	0.0345009716008042	5566/5595/5594	3
hsa04012	ErbB signaling pathway	2/25	85/8146	0.0276354554378213	0.0700218082045154	0.0346138627355848	5595/5594	2
hsa05010	Alzheimer disease	4/25	384/8146	0.0280405375422013	0.0700218082045154	0.0346138627355848	5595/5594/5704/10381	4
hsa04810	Regulation of actin cytoskeleton	3/25	218/8146	0.0281803768660637	0.0700218082045154	0.0346138627355848	2934/5595/5594	3
hsa04911	Insulin secretion	2/25	86/8146	0.0282408397730919	0.0700218082045154	0.0346138627355848	476/5566	2
hsa05210	Colorectal cancer	2/25	86/8146	0.0282408397730919	0.0700218082045154	0.0346138627355848	5595/5594	2
hsa05166	Human T-cell leukemia virus 1 infection	3/25	222/8146	0.0295296870760004	0.0716595565727353	0.0354234504721285	5566/5595/5594	3
hsa04976	Bile secretion	2/25	89/8146	0.0300890955775021	0.0716595565727353	0.0354234504721285	476/5566	2
hsa05235	PD-L1 expression and PD-1 checkpoint pathway in cancer	2/25	89/8146	0.0300890955775021	0.0716595565727353	0.0354234504721285	5595/5594	2
hsa05163	Human cytomegalovirus infection	3/25	225/8146	0.0305641600975443	0.0718456230864352	0.0355154286847746	5566/5595/5594	3
hsa04658	Th1 and Th2 cell differentiation	2/25	92/8146	0.0319847581749823	0.0732815345528076	0.0362252424366889	5595/5594	2
hsa04970	Salivary secretion	2/25	92/8146	0.0319847581749823	0.0732815345528076	0.0362252424366889	476/5566	2
hsa04350	TGF-beta signaling pathway	2/25	94/8146	0.0332744003801272	0.0743539070222596	0.0367553480482237	5595/5594	2
hsa04657	IL-17 signaling pathway	2/25	94/8146	0.0332744003801272	0.0743539070222596	0.0367553480482237	5595/5594	2
hsa04014	Ras signaling pathway	3/25	235/8146	0.0341513196157195	0.0753827908590882	0.0372639559349956	5566/5595/5594	3
hsa05215	Prostate cancer	2/25	97/8146	0.0352469677646599	0.0764767872214217	0.0378047508800282	5595/5594	2
hsa04925	Aldosterone synthesis and secretion	2/25	98/8146	0.0359145133360268	0.0764767872214217	0.0378047508800282	476/5566	2
hsa05231	Choline metabolism in cancer	2/25	98/8146	0.0359145133360268	0.0764767872214217	0.0378047508800282	5595/5594	2
hsa04933	AGE-RAGE signaling pathway in diabetic complications	2/25	100/8146	0.0372644339627007	0.0784286342703352	0.0387696069379383	5595/5594	2
hsa05142	Chagas disease	2/25	102/8146	0.0386339012252204	0.0796054826343256	0.03935135809199	5595/5594	2
hsa05131	Shigellosis	3/25	247/8146	0.0387366796803036	0.0796054826343256	0.03935135809199	5595/5594/8878	3
hsa04620	Toll-like receptor signaling pathway	2/25	104/8146	0.0400226459653239	0.0796054826343256	0.03935135809199	5595/5594	2
hsa04625	C-type lectin receptor signaling pathway	2/25	104/8146	0.0400226459653239	0.0796054826343256	0.03935135809199	5595/5594	2
hsa04660	T cell receptor signaling pathway	2/25	104/8146	0.0400226459653239	0.0796054826343256	0.03935135809199	5595/5594	2
hsa04659	Th17 cell differentiation	2/25	108/8146	0.042856902884803	0.0843162980668408	0.0416800542930007	5595/5594	2
hsa04066	HIF-1 signaling pathway	2/25	109/8146	0.0435771014197008	0.0848113479243639	0.0419247721638321	5595/5594	2
hsa04668	TNF signaling pathway	2/25	112/8146	0.0457650977809439	0.0871945547194827	0.0431028621759583	5595/5594	2
hsa05145	Toxoplasmosis	2/25	112/8146	0.0457650977809439	0.0871945547194827	0.0431028621759583	5595/5594	2
hsa05012	Parkinson disease	3/25	266/8146	0.0466162216590554	0.0878910012530107	0.0434471364146898	5566/5704/10381	3

## Sheet: MCF-7_Suppressed
Table S8. KEGG pathways in MCF-7 and SKOV-3 cells
ID	Description	GeneRatio	BgRatio	pvalue	p.adjust	qvalue	geneID	Count
hsa03010	Ribosome	10/73	158/8146	1.23272e+08	0.000229286218260527	0.000210211473447682	6165/6139/6133/23521/6144/6155/4736/6169/6142/6141	10
hsa05171	Coronavirus disease - COVID-19	10/73	232/8146	3.72426e+09	0.0034635584903003	0.00317541864985087	6165/6139/6133/23521/6144/6155/4736/6169/6142/6141	10
hsa05203	Viral carcinogenesis	8/73	204/8146	0.000448639385694405	0.0278156419130531	0.0255016071868399	3106/3105/983/5567/10971/7529/7533/8340	8
hsa04110	Cell cycle	6/73	126/8146	0.000887301459196993	0.0404374640273328	0.0370733965615615	983/10971/7529/4176/4171/7533	6
hsa04114	Oocyte meiosis	6/73	131/8146	0.00108702860288529	0.0404374640273328	0.0370733965615615	983/5567/10971/7529/7533/816	6
hsa03050	Proteasome	3/73	46/8146	0.00795430095754604	0.238512151135271	0.218669883893118	5693/5701/5719	3
hsa05017	Spinocerebellar ataxia	5/73	143/8146	0.00897626375240267	0.238512151135271	0.218669883893118	10528/5693/5701/25814/5719	5
hsa05170	Human immunodeficiency virus 1 infection	6/73	212/8146	0.0115789013104848	0.269209455468772	0.24681342267086	164/3106/3105/983/2783/6923	6
hsa04922	Glucagon signaling pathway	4/73	107/8146	0.0153138839693164	0.277393423922465	0.254316551643686	6513/5567/816/3276	4
hsa04066	HIF-1 signaling pathway	4/73	109/8146	0.0162904817158968	0.277393423922465	0.254316551643686	7037/6513/816/6923	4
hsa05416	Viral myocarditis	3/73	60/8146	0.0164049874362748	0.277393423922465	0.254316551643686	3106/3105/1981	3
hsa00310	Lysine degradation	3/73	63/8146	0.0186790631445176	0.289525478740022	0.26543931836946	5352/1892/219	3
hsa04144	Endocytosis	6/73	251/8146	0.0245824423506259	0.33902218166089	0.310818298976028	3106/7037/3105/832/30011/55737	6
hsa05034	Alcoholism	5/73	187/8146	0.0258314727288537	0.33902218166089	0.310818298976028	8520/3015/5567/2783/8340	5
hsa00030	Pentose phosphate pathway	2/73	30/8146	0.02931228388132	0.33902218166089	0.310818298976028	2539/6888	2
hsa00410	beta-Alanine metabolism	2/73	31/8146	0.0311550435307283	0.33902218166089	0.310818298976028	1892/219	2
hsa05012	Parkinson disease	6/73	266/8146	0.0314881753687965	0.33902218166089	0.310818298976028	4722/5567/5693/5701/816/5719	6
hsa05169	Epstein-Barr virus infection	5/73	202/8146	0.0344429508715862	0.33902218166089	0.310818298976028	3106/3105/7431/5701/5719	5
hsa05205	Proteoglycans in cancer	5/73	205/8146	0.0363560699778501	0.33902218166089	0.310818298976028	3688/5567/816/2017/2318	5
hsa03030	DNA replication	2/73	36/8146	0.0410219778866843	0.33902218166089	0.310818298976028	4176/4171	2
hsa04911	Insulin secretion	3/73	86/8146	0.0416442558548182	0.33902218166089	0.310818298976028	6513/5567/816	3
hsa05330	Allograft rejection	2/73	38/8146	0.0452567771242775	0.33902218166089	0.310818298976028	3106/3105	2
hsa04145	Phagosome	4/73	152/8146	0.0470938227881025	0.33902218166089	0.310818298976028	3106/7037/3105/3688	4
hsa05166	Human T-cell leukemia virus 1 infection	5/73	222/8146	0.0484321253412904	0.33902218166089	0.310818298976028	3106/3105/3932/6513/5567	5

## Sheet: SKOV-3_Activated
Table S8. KEGG pathways in MCF-7 and SKOV-3 cells
ID	Description	GeneRatio	BgRatio	pvalue	p.adjust	qvalue	geneID	Count
hsa04137	Mitophagy - animal	4/35	72/8146	0.000238822017597592	0.0217840629179839	0.0181391254462395	643246/7879/7311/8878	4
hsa04612	Antigen processing and presentation	4/35	78/8146	0.000325135267432595	0.0217840629179839	0.0181391254462395	1514/3303/3304/3309	4
hsa04216	Ferroptosis	3/35	41/8146	0.000692666860624142	0.0250983376667356	0.0208988514742653	643246/2495/6520	3
hsa04141	Protein processing in endoplasmic reticulum	5/35	171/8146	0.000749204109454793	0.0250983376667356	0.0208988514742653	3303/3304/3309/10961/6396	5
hsa05034	Alcoholism	5/35	187/8146	0.0011210631203091	0.0300444916242838	0.0250174085795294	2773/3015/2782/3066/59345	5
hsa05134	Legionellosis	3/35	57/8146	0.00181396143940631	0.0405118054800742	0.0337333179959769	9554/3303/3304	3
hsa04213	Longevity regulating pathway - multiple species	3/35	62/8146	0.00231048634274153	0.0442103667264839	0.0368130312097981	3303/3304/3066	3
hsa04371	Apelin signaling pathway	4/35	139/8146	0.00281975644692626	0.0442103667264839	0.0368130312097981	643246/2773/2782/59345	4
hsa04140	Autophagy - animal	4/35	141/8146	0.00296935298909221	0.0442103667264839	0.0368130312097981	643246/1514/7879/8878	4
hsa04145	Phagosome	4/35	152/8146	0.00389060481752331	0.0495313040519619	0.0412436624470382	9554/1514/5878/7879	4
hsa04144	Endocytosis	5/35	251/8146	0.0040660025714297	0.0495313040519619	0.0412436624470382	3303/3304/378/5878/7879	5
hsa04727	GABAergic synapse	3/35	89/8146	0.00641028119885072	0.070271735754499	0.0585137783973047	2773/2782/59345	3
hsa05032	Morphine addiction	3/35	91/8146	0.00681740720006333	0.070271735754499	0.0585137783973047	2773/2782/59345	3
hsa04713	Circadian entrainment	3/35	97/8146	0.00813010314747106	0.0767885825712674	0.0639402180090679	2773/2782/59345	3
hsa04062	Chemokine signaling pathway	4/35	192/8146	0.00884705942681449	0.0767885825712674	0.0639402180090679	2773/5908/2782/59345	4
hsa05167	Kaposi sarcoma-associated herpesvirus infection	4/35	194/8146	0.0091687859786588	0.0767885825712674	0.0639402180090679	643246/2782/7311/59345	4
hsa05145	Toxoplasmosis	3/35	112/8146	0.0120295032729314	0.0830740769345324	0.0691740153578982	2773/3303/3304	3
hsa04725	Cholinergic synapse	3/35	113/8146	0.0123215969081748	0.0830740769345324	0.0691740153578982	2773/2782/59345	3
hsa04724	Glutamatergic synapse	3/35	114/8146	0.0126177689516944	0.0830740769345324	0.0691740153578982	2773/2782/59345	3
hsa04726	Serotonergic synapse	3/35	115/8146	0.012918028742542	0.0830740769345324	0.0691740153578982	2773/2782/59345	3
hsa05417	Lipid and atherosclerosis	4/35	215/8146	0.0130190717583969	0.0830740769345324	0.0691740153578982	3303/3304/3309/5908	4
hsa04014	Ras signaling pathway	4/35	235/8146	0.0175339027071585	0.102278924886304	0.0851654834088628	5878/5908/2782/59345	4
hsa04926	Relaxin signaling pathway	3/35	129/8146	0.0175553378536194	0.102278924886304	0.0851654834088628	2773/2782/59345	3
hsa04728	Dopaminergic synapse	3/35	132/8146	0.0186553588179497	0.104159086733553	0.0867310541536258	2773/2782/59345	3
hsa05131	Shigellosis	4/35	247/8146	0.0206631661175121	0.10807068487625	0.0899881586557935	643246/7311/8878/989	4
hsa04915	Estrogen signaling pathway	3/35	138/8146	0.0209689388565858	0.10807068487625	0.0899881586557935	2773/3303/3304	3
hsa04723	Retrograde endocannabinoid signaling	3/35	148/8146	0.0251625350506346	0.124880729510557	0.103985524965585	2773/2782/59345	3
hsa04217	Necroptosis	3/35	159/8146	0.0302634683972464	0.144832313043965	0.120598783838651	2495/3015/8878	3

## Sheet: SKOV-3_Suppressed
Table S8. KEGG pathways in MCF-7 and SKOV-3 cells
ID	Description	GeneRatio	BgRatio	pvalue	p.adjust	qvalue	geneID	Count
hsa04260	Cardiac muscle contraction	3/14	87/8146	0.000393405230323122	0.0342262550381116	0.0269171999694767	4513/1327/7171	3
hsa05012	Parkinson disease	4/14	266/8146	0.000858863146861089	0.0373605468884574	0.0293821602873531	4513/1327/810/5708	4
hsa03050	Proteasome	2/14	46/8146	0.00271899711411043	0.0725892315144656	0.0570877198843347	5708/5721	2
hsa05010	Alzheimer disease	4/14	384/8146	0.00333743593169957	0.0725892315144656	0.0570877198843347	4513/1327/810/5708	4
hsa04115	p53 signaling pathway	2/14	73/8146	0.00672343017236329	0.0852180865031601	0.0670196687562663	6241/1021	2
hsa05214	Glioma	2/14	75/8146	0.0070856042231692	0.0852180865031601	0.0670196687562663	810/1021	2
hsa05022	Pathways of neurodegeneration - multiple diseases	4/14	476/8146	0.00720393008688854	0.0852180865031601	0.0670196687562663	4513/1327/810/5708	4
hsa03018	RNA degradation	2/14	79/8146	0.00783614588534806	0.0852180865031601	0.0670196687562663	2027/5042	2
hsa05020	Prion disease	3/14	273/8146	0.0102996286493464	0.0995630769436816	0.0783012704336274	4513/1327/5708	3
hsa03015	mRNA surveillance pathway	2/14	97/8146	0.0116349069447852	0.101223690419631	0.0796072580432671	26528/5042	2
hsa04922	Glucagon signaling pathway	2/14	107/8146	0.0140331681936202	0.101792804402923	0.0800548370984872	810/5531	2
hsa05016	Huntington disease	3/14	306/8146	0.0140403868141962	0.101792804402923	0.0800548370984872	4513/1327/5708	3
hsa00190	Oxidative phosphorylation	2/14	134/8146	0.0214755913878607	0.138625538976454	0.109021899981482	4513/1327	2
hsa05014	Amyotrophic lateral sclerosis	3/14	364/8146	0.0223075579962109	0.138625538976454	0.109021899981482	4513/1327/5708	3
hsa04261	Adrenergic signaling in cardiomyocytes	2/14	150/8146	0.0265137094368575	0.141123786568952	0.11098664400462	810/7171	2
hsa04932	Non-alcoholic fatty liver disease	2/14	155/8146	0.0281788075228423	0.141123786568952	0.11098664400462	4513/1327	2
hsa04218	Cellular senescence	2/14	156/8146	0.0285168784793903	0.141123786568952	0.11098664400462	810/1021	2
hsa03010	Ribosome	2/14	158/8146	0.0291980248073693	0.141123786568952	0.11098664400462	6182/6205	2
hsa05167	Kaposi sarcoma-associated herpesvirus infection	2/14	194/8146	0.0425487332824718	0.191364480360091	0.15049838140842	810/1021	2
hsa05169	Epstein-Barr virus infection	2/14	202/8146	0.0457809768374669	0.191364480360091	0.15049838140842	1021/5708	2
hsa05415	Diabetic cardiomyopathy	2/14	203/8146	0.046191426293815	0.191364480360091	0.15049838140842	4513/1327	2
hsa04744	Phototransduction	1/14	29/8146	0.0487413686146508	0.192749957703392	0.151587988514464	810	1
